# Supplementary material for: The effects of potato virus Y-derived virus small interfering RNAs of three biologically distinct strains on potato (Solanum tuberosum) transcriptome
Source: Virol J. 2017 Jul 17;14:129. doi: 10.1186/s12985-017-0803-8 (PMC5513076; doi:10.1186/s12985-017-0803-8)
Supplement: Supplementary file 3 — psRobot predicted PVY-N vsiRNAs target coding transcripts. (XLSX 992 kb) [file 12985_2017_803_MOESM3_ESM.xlsx]

## Sheet: N analysis
Table S2. psRobot predicted PVY-N vsiRNAs target coding transcripts.
>t0004658_211	Score: 0.5	PGSC0003DMG400000885|PGSC0003DMT400002313
>t0018275_52	Score: 0.5	PGSC0003DMG400010361|PGSC0003DMT400026847
>t0002088_472	Score: 0.8	PGSC0003DMG400030600|PGSC0003DMT400078626
>t0002088_472	Score: 0.8	PGSC0003DMG400030600|PGSC0003DMT400078627
>t0002088_472	Score: 0.8	PGSC0003DMG400030600|PGSC0003DMT400078628
>t0002088_472	Score: 0.8	PGSC0003DMG400030600|PGSC0003DMT400078625
>t0002408_410	Score: 0.8	PGSC0003DMG400024951|PGSC0003DMT400064220
>t0002408_410	Score: 0.8	PGSC0003DMG400024951|PGSC0003DMT400064219
>t0002408_410	Score: 0.8	PGSC0003DMG400024951|PGSC0003DMT400064221
>t0004882_200	Score: 0.8	PGSC0003DMG400007149|PGSC0003DMT400018414
>t0004882_200	Score: 0.8	PGSC0003DMG400007149|PGSC0003DMT400018416
>t0012523_75	Score: 0.8	PGSC0003DMG400012326|PGSC0003DMT400032107
>t0012523_75	Score: 0.8	PGSC0003DMG400012326|PGSC0003DMT400032108
>t0015218_62	Score: 0.8	PGSC0003DMG400022221|PGSC0003DMT400057204
>t0015218_62	Score: 0.8	PGSC0003DMG400022221|PGSC0003DMT400057205
>t0015733_60	Score: 0.8	PGSC0003DMG400000949|PGSC0003DMT400002491
>t0015733_60	Score: 0.8	PGSC0003DMG400000949|PGSC0003DMT400002492
>t0018568_51	Score: 0.8	PGSC0003DMG400035430|PGSC0003DMT400085859
>t0018568_51	Score: 0.8	PGSC0003DMG400035430|PGSC0003DMT400085859
>t0018568_51	Score: 0.8	PGSC0003DMG400035430|PGSC0003DMT400085859
>t0018568_51	Score: 0.8	PGSC0003DMG400035430|PGSC0003DMT400085859
>t0018568_51	Score: 0.8	PGSC0003DMG400035430|PGSC0003DMT400085859
>t0018568_51	Score: 0.8	PGSC0003DMG400035430|PGSC0003DMT400085859
>t0018568_51	Score: 0.8	PGSC0003DMG400035430|PGSC0003DMT400085859
>t0018568_51	Score: 0.8	PGSC0003DMG400035430|PGSC0003DMT400085859
>t0018568_51	Score: 0.8	PGSC0003DMG400035430|PGSC0003DMT400085859
>t0018568_51	Score: 0.8	PGSC0003DMG400035430|PGSC0003DMT400085859
>t0018568_51	Score: 0.8	PGSC0003DMG400035430|PGSC0003DMT400085859
>t0018568_51	Score: 0.8	PGSC0003DMG400035430|PGSC0003DMT400085859
>t0018568_51	Score: 0.8	PGSC0003DMG400035430|PGSC0003DMT400085859
>t0018568_51	Score: 0.8	PGSC0003DMG400035430|PGSC0003DMT400085859
>t0018568_51	Score: 0.8	PGSC0003DMG400035430|PGSC0003DMT400085859
>t0018568_51	Score: 0.8	PGSC0003DMG400035430|PGSC0003DMT400085859
>t0018568_51	Score: 0.8	PGSC0003DMG400035430|PGSC0003DMT400085859
>t0018568_51	Score: 0.8	PGSC0003DMG400035430|PGSC0003DMT400085859
>t0018568_51	Score: 0.8	PGSC0003DMG400035430|PGSC0003DMT400085859
>t0000379_2486	Score: 1.0	PGSC0003DMG400022754|PGSC0003DMT400058578
>t0000379_2486	Score: 1.0	PGSC0003DMG400022754|PGSC0003DMT400058577
>t0000540_1863	Score: 1.0	PGSC0003DMG402017043|PGSC0003DMT400043919
>t0000699_1462	Score: 1.0	PGSC0003DMG400036305|PGSC0003DMT400086734
>t0000798_1313	Score: 1.0	PGSC0003DMG400035559|PGSC0003DMT400085988
>t0000910_1151	Score: 1.0	PGSC0003DMG402027395|PGSC0003DMT400070464
>t0000939_1107	Score: 1.0	PGSC0003DMG400024951|PGSC0003DMT400064220
>t0000939_1107	Score: 1.0	PGSC0003DMG400024951|PGSC0003DMT400064219
>t0000939_1107	Score: 1.0	PGSC0003DMG400024951|PGSC0003DMT400064221
>t0001357_754	Score: 1.0	PGSC0003DMG400030600|PGSC0003DMT400078626
>t0001357_754	Score: 1.0	PGSC0003DMG400030600|PGSC0003DMT400078627
>t0001357_754	Score: 1.0	PGSC0003DMG400030600|PGSC0003DMT400078628
>t0001357_754	Score: 1.0	PGSC0003DMG400030600|PGSC0003DMT400078625
>t0001493_672	Score: 1.0	PGSC0003DMG400003305|PGSC0003DMT400008547
>t0001493_672	Score: 1.0	PGSC0003DMG400003305|PGSC0003DMT400008548
>t0001695_588	Score: 1.0	PGSC0003DMG400021569|PGSC0003DMT400055543
>t0001695_588	Score: 1.0	PGSC0003DMG400021569|PGSC0003DMT400055542
>t0001790_553	Score: 1.0	PGSC0003DMG400014480|PGSC0003DMT400037542
>t0001998_493	Score: 1.0	PGSC0003DMG402017043|PGSC0003DMT400043919
>t0002226_446	Score: 1.0	PGSC0003DMG400003722|PGSC0003DMT400009545
>t0002226_446	Score: 1.0	PGSC0003DMG400003722|PGSC0003DMT400009544
>t0002572_386	Score: 1.0	PGSC0003DMG400035559|PGSC0003DMT400085988
>t0002816_353	Score: 1.0	PGSC0003DMG400022412|PGSC0003DMT400057729
>t0002893_343	Score: 1.0	PGSC0003DMG400004412|PGSC0003DMT400011271
>t0002893_343	Score: 1.0	PGSC0003DMG400004412|PGSC0003DMT400011270
>t0002893_343	Score: 1.0	PGSC0003DMG400004412|PGSC0003DMT400011269
>t0003545_279	Score: 1.0	PGSC0003DMG400023796|PGSC0003DMT400061153
>t0003597_275	Score: 1.0	PGSC0003DMG400019937|PGSC0003DMT400051337
>t0003653_271	Score: 1.0	PGSC0003DMG400009560|PGSC0003DMT400024731
>t0003834_257	Score: 1.0	PGSC0003DMG400019512|PGSC0003DMT400050238
>t0003850_256	Score: 1.0	PGSC0003DMG400024951|PGSC0003DMT400064220
>t0003850_256	Score: 1.0	PGSC0003DMG400024951|PGSC0003DMT400064219
>t0003850_256	Score: 1.0	PGSC0003DMG400024951|PGSC0003DMT400064221
>t0003863_255	Score: 1.0	PGSC0003DMG400003722|PGSC0003DMT400009545
>t0003863_255	Score: 1.0	PGSC0003DMG400003722|PGSC0003DMT400009544
>t0003947_249	Score: 1.0	PGSC0003DMG400014480|PGSC0003DMT400037542
>t0004124_239	Score: 1.0	PGSC0003DMG400018363|PGSC0003DMT400047288
>t0004232_233	Score: 1.0	PGSC0003DMG400002566|PGSC0003DMT400006594
>t0004293_229	Score: 1.0	PGSC0003DMG400023662|PGSC0003DMT400060832
>t0004395_224	Score: 1.0	PGSC0003DMG400003809|PGSC0003DMT400009735
>t0004729_207	Score: 1.0	PGSC0003DMG400005695|PGSC0003DMT400014549
>t0004729_207	Score: 1.0	PGSC0003DMG400005695|PGSC0003DMT400014548
>t0005027_194	Score: 1.0	PGSC0003DMG400035559|PGSC0003DMT400085988
>t0005206_187	Score: 1.0	PGSC0003DMG400028600|PGSC0003DMT400073631
>t0005206_187	Score: 1.0	PGSC0003DMG400028600|PGSC0003DMT400073630
>t0005237_186	Score: 1.0	PGSC0003DMG402031322|PGSC0003DMT400080454
>t0005237_186	Score: 1.0	PGSC0003DMG400031412|PGSC0003DMT400080661
>t0005237_186	Score: 1.0	PGSC0003DMG402031322|PGSC0003DMT400080455
>t0005237_186	Score: 1.0	PGSC0003DMG402031322|PGSC0003DMT400080456
>t0005251_186	Score: 1.0	PGSC0003DMG400036305|PGSC0003DMT400086734
>t0005429_179	Score: 1.0	PGSC0003DMG400030737|PGSC0003DMT400078989
>t0005596_174	Score: 1.0	PGSC0003DMG400013335|PGSC0003DMT400034708
>t0005757_169	Score: 1.0	PGSC0003DMG400022491|PGSC0003DMT400057915
>t0005934_164	Score: 1.0	PGSC0003DMG400007823|PGSC0003DMT400020232
>t0005934_164	Score: 1.0	PGSC0003DMG400007823|PGSC0003DMT400020233
>t0006504_148	Score: 1.0	PGSC0003DMG402017043|PGSC0003DMT400043919
>t0006611_146	Score: 1.0	PGSC0003DMG400004050|PGSC0003DMT400010372
>t0006729_143	Score: 1.0	PGSC0003DMG400010746|PGSC0003DMT400027923
>t0006729_143	Score: 1.0	PGSC0003DMG400010746|PGSC0003DMT400027921
>t0006729_143	Score: 1.0	PGSC0003DMG400010746|PGSC0003DMT400027924
>t0006729_143	Score: 1.0	PGSC0003DMG400010746|PGSC0003DMT400027922
>t0007131_135	Score: 1.0	PGSC0003DMG400035338|PGSC0003DMT400085767
>t0007495_127	Score: 1.0	PGSC0003DMG400021682|PGSC0003DMT400055827
>t0007525_127	Score: 1.0	PGSC0003DMG400014602|PGSC0003DMT400037853
>t0007575_126	Score: 1.0	PGSC0003DMG400022939|PGSC0003DMT400059062
>t0007595_126	Score: 1.0	PGSC0003DMG400019512|PGSC0003DMT400050238
>t0007729_123	Score: 1.0	PGSC0003DMG400028931|PGSC0003DMT400074447
>t0008242_115	Score: 1.0	PGSC0003DMG400019937|PGSC0003DMT400051337
>t0008631_110	Score: 1.0	PGSC0003DMG400022491|PGSC0003DMT400057915
>t0008803_108	Score: 1.0	PGSC0003DMG400021394|PGSC0003DMT400055131
>t0008931_106	Score: 1.0	PGSC0003DMG400015331|PGSC0003DMT400039642
>t0008931_106	Score: 1.0	PGSC0003DMG400015331|PGSC0003DMT400039644
>t0008931_106	Score: 1.0	PGSC0003DMG400015331|PGSC0003DMT400039643
>t0009437_100	Score: 1.0	PGSC0003DMG400018363|PGSC0003DMT400047288
>t0009806_96	Score: 1.0	PGSC0003DMG400022754|PGSC0003DMT400058578
>t0009806_96	Score: 1.0	PGSC0003DMG400022754|PGSC0003DMT400058577
>t0010658_89	Score: 1.0	PGSC0003DMG400006144|PGSC0003DMT400015725
>t0010678_88	Score: 1.0	PGSC0003DMG400002566|PGSC0003DMT400006594
>t0011075_85	Score: 1.0	PGSC0003DMG400030737|PGSC0003DMT400078989
>t0011158_85	Score: 1.0	PGSC0003DMG400030600|PGSC0003DMT400078626
>t0011158_85	Score: 1.0	PGSC0003DMG400030600|PGSC0003DMT400078627
>t0011158_85	Score: 1.0	PGSC0003DMG400030600|PGSC0003DMT400078628
>t0011158_85	Score: 1.0	PGSC0003DMG400030600|PGSC0003DMT400078625
>t0011345_83	Score: 1.0	PGSC0003DMG402021461|PGSC0003DMT400055271
>t0012004_78	Score: 1.0	PGSC0003DMG400018717|PGSC0003DMT400048190
>t0012062_78	Score: 1.0	PGSC0003DMG400037325|PGSC0003DMT400087754
>t0012863_73	Score: 1.0	PGSC0003DMG400022939|PGSC0003DMT400059062
>t0013294_71	Score: 1.0	PGSC0003DMG400039723|PGSC0003DMT400090152
>t0013541_69	Score: 1.0	PGSC0003DMG400000885|PGSC0003DMT400002313
>t0013785_68	Score: 1.0	PGSC0003DMG400017163|PGSC0003DMT400044206
>t0013785_68	Score: 1.0	PGSC0003DMG400017163|PGSC0003DMT400044208
>t0013785_68	Score: 1.0	PGSC0003DMG400017163|PGSC0003DMT400044207
>t0013978_67	Score: 1.0	PGSC0003DMG400011989|PGSC0003DMT400031288
>t0014792_64	Score: 1.0	PGSC0003DMG400036305|PGSC0003DMT400086734
>t0014794_64	Score: 1.0	PGSC0003DMG400010605|PGSC0003DMT400027515
>t0014953_63	Score: 1.0	PGSC0003DMG400000974|PGSC0003DMT400002549
>t0015509_61	Score: 1.0	PGSC0003DMG400029928|PGSC0003DMT400076942
>t0015509_61	Score: 1.0	PGSC0003DMG400029928|PGSC0003DMT400076944
>t0015593_60	Score: 1.0	PGSC0003DMG400028835|PGSC0003DMT400074192
>t0015593_60	Score: 1.0	PGSC0003DMG400028835|PGSC0003DMT400074193
>t0016063_59	Score: 1.0	PGSC0003DMG400022208|PGSC0003DMT400057164
>t0016483_57	Score: 1.0	PGSC0003DMG400012391|PGSC0003DMT400032252
>t0017437_54	Score: 1.0	PGSC0003DMG400001982|PGSC0003DMT400005012
>t0017506_54	Score: 1.0	PGSC0003DMG401009228|PGSC0003DMT400023851
>t0017575_54	Score: 1.0	PGSC0003DMG400028835|PGSC0003DMT400074192
>t0017575_54	Score: 1.0	PGSC0003DMG400028835|PGSC0003DMT400074193
>t0017929_53	Score: 1.0	PGSC0003DMG400019512|PGSC0003DMT400050238
>t0018006_53	Score: 1.0	PGSC0003DMG400001867|PGSC0003DMT400004722
>t0018221_52	Score: 1.0	PGSC0003DMG400021677|PGSC0003DMT400055811
>t0018221_52	Score: 1.0	PGSC0003DMG400021677|PGSC0003DMT400055812
>t0018221_52	Score: 1.0	PGSC0003DMG400021677|PGSC0003DMT400055810
>t0018359_52	Score: 1.0	PGSC0003DMG400006659|PGSC0003DMT400017055
>t0018793_50	Score: 1.0	PGSC0003DMG400019512|PGSC0003DMT400050238
>t0000283_3130	Score: 1.2	PGSC0003DMG400022999|PGSC0003DMT400059205
>t0000744_1389	Score: 1.2	PGSC0003DMG400009599|PGSC0003DMT400024833
>t0000752_1377	Score: 1.2	PGSC0003DMG400017526|PGSC0003DMT400045183
>t0000795_1322	Score: 1.2	PGSC0003DMG402003567|PGSC0003DMT400009194
>t0000910_1151	Score: 1.2	PGSC0003DMG400027392|PGSC0003DMT400070457
>t0000911_1147	Score: 1.2	PGSC0003DMG400022999|PGSC0003DMT400059205
>t0000989_1048	Score: 1.2	PGSC0003DMG400007858|PGSC0003DMT400020322
>t0001109_932	Score: 1.2	PGSC0003DMG400024951|PGSC0003DMT400064220
>t0001109_932	Score: 1.2	PGSC0003DMG400024951|PGSC0003DMT400064219
>t0001109_932	Score: 1.2	PGSC0003DMG400024951|PGSC0003DMT400064221
>t0001211_855	Score: 1.2	PGSC0003DMG401012812|PGSC0003DMT400033353
>t0001310_781	Score: 1.2	PGSC0003DMG400001642|PGSC0003DMT400004152
>t0001382_735	Score: 1.2	PGSC0003DMG400013299|PGSC0003DMT400034605
>t0001382_735	Score: 1.2	PGSC0003DMG400013299|PGSC0003DMT400034606
>t0001463_690	Score: 1.2	PGSC0003DMG400009560|PGSC0003DMT400024731
>t0001705_584	Score: 1.2	PGSC0003DMG400007507|PGSC0003DMT400019418
>t0001705_584	Score: 1.2	PGSC0003DMG400007507|PGSC0003DMT400019417
>t0001728_575	Score: 1.2	PGSC0003DMG400020818|PGSC0003DMT400053668
>t0001843_538	Score: 1.2	PGSC0003DMG400024095|PGSC0003DMT400061915
>t0002070_476	Score: 1.2	PGSC0003DMG400000949|PGSC0003DMT400002491
>t0002070_476	Score: 1.2	PGSC0003DMG400000949|PGSC0003DMT400002492
>t0002114_465	Score: 1.2	PGSC0003DMG400020257|PGSC0003DMT400052226
>t0002190_453	Score: 1.2	PGSC0003DMG400027653|PGSC0003DMT400071112
>t0002190_453	Score: 1.2	PGSC0003DMG400027653|PGSC0003DMT400071114
>t0002190_453	Score: 1.2	PGSC0003DMG400027653|PGSC0003DMT400071113
>t0002427_407	Score: 1.2	PGSC0003DMG402003005|PGSC0003DMT400007778
>t0002427_407	Score: 1.2	PGSC0003DMG402003005|PGSC0003DMT400007777
>t0002427_407	Score: 1.2	PGSC0003DMG402003005|PGSC0003DMT400007779
>t0002427_407	Score: 1.2	PGSC0003DMG400009560|PGSC0003DMT400024731
>t0002465_401	Score: 1.2	PGSC0003DMG400007358|PGSC0003DMT400018993
>t0002831_352	Score: 1.2	PGSC0003DMG400005622|PGSC0003DMT400014328
>t0002986_331	Score: 1.2	PGSC0003DMG400030327|PGSC0003DMT400077976
>t0002986_331	Score: 1.2	PGSC0003DMG400030600|PGSC0003DMT400078626
>t0002986_331	Score: 1.2	PGSC0003DMG400030600|PGSC0003DMT400078627
>t0002986_331	Score: 1.2	PGSC0003DMG400030600|PGSC0003DMT400078628
>t0002986_331	Score: 1.2	PGSC0003DMG400030600|PGSC0003DMT400078625
>t0002986_331	Score: 1.2	PGSC0003DMG400030327|PGSC0003DMT400077977
>t0003153_313	Score: 1.2	PGSC0003DMG400043686|PGSC0003DMT400094115
>t0003183_310	Score: 1.2	PGSC0003DMG400003722|PGSC0003DMT400009545
>t0003183_310	Score: 1.2	PGSC0003DMG400003722|PGSC0003DMT400009544
>t0003274_302	Score: 1.2	PGSC0003DMG400022364|PGSC0003DMT400057595
>t0003274_302	Score: 1.2	PGSC0003DMG402030529|PGSC0003DMT400078422
>t0003443_287	Score: 1.2	PGSC0003DMG400007823|PGSC0003DMT400020232
>t0003443_287	Score: 1.2	PGSC0003DMG400007823|PGSC0003DMT400020233
>t0003500_282	Score: 1.2	PGSC0003DMG400000465|PGSC0003DMT400001233
>t0003545_279	Score: 1.2	PGSC0003DMG400009530|PGSC0003DMT400024633
>t0003545_279	Score: 1.2	PGSC0003DMG400009530|PGSC0003DMT400024630
>t0003653_271	Score: 1.2	PGSC0003DMG400000278|PGSC0003DMT400000756
>t0003653_271	Score: 1.2	PGSC0003DMG400000278|PGSC0003DMT400000758
>t0003653_271	Score: 1.2	PGSC0003DMG400000278|PGSC0003DMT400000757
>t0003653_271	Score: 1.2	PGSC0003DMG402003005|PGSC0003DMT400007778
>t0003653_271	Score: 1.2	PGSC0003DMG402003005|PGSC0003DMT400007777
>t0003653_271	Score: 1.2	PGSC0003DMG402003005|PGSC0003DMT400007779
>t0003653_271	Score: 1.2	PGSC0003DMG400020027|PGSC0003DMT400051560
>t0003653_271	Score: 1.2	PGSC0003DMG401016336|PGSC0003DMT400042129
>t0003653_271	Score: 1.2	PGSC0003DMG402028974|PGSC0003DMT400074541
>t0003698_268	Score: 1.2	PGSC0003DMG400013299|PGSC0003DMT400034605
>t0003698_268	Score: 1.2	PGSC0003DMG400013299|PGSC0003DMT400034606
>t0004210_234	Score: 1.2	PGSC0003DMG400026421|PGSC0003DMT400067929
>t0004513_218	Score: 1.2	PGSC0003DMG400002632|PGSC0003DMT400006788
>t0004513_218	Score: 1.2	PGSC0003DMG400002632|PGSC0003DMT400006789
>t0004559_215	Score: 1.2	PGSC0003DMG400024759|PGSC0003DMT400063706
>t0004559_215	Score: 1.2	PGSC0003DMG400024759|PGSC0003DMT400063704
>t0004732_207	Score: 1.2	PGSC0003DMG400000949|PGSC0003DMT400002491
>t0004732_207	Score: 1.2	PGSC0003DMG400000949|PGSC0003DMT400002492
>t0004771_205	Score: 1.2	PGSC0003DMG400026351|PGSC0003DMT400067754
>t0004822_203	Score: 1.2	PGSC0003DMG400024951|PGSC0003DMT400064220
>t0004822_203	Score: 1.2	PGSC0003DMG400024951|PGSC0003DMT400064219
>t0004822_203	Score: 1.2	PGSC0003DMG400024951|PGSC0003DMT400064221
>t0004835_202	Score: 1.2	PGSC0003DMG400003722|PGSC0003DMT400009545
>t0004835_202	Score: 1.2	PGSC0003DMG400003722|PGSC0003DMT400009544
>t0005063_193	Score: 1.2	PGSC0003DMG400023396|PGSC0003DMT400060129
>t0005115_191	Score: 1.2	PGSC0003DMG401015175|PGSC0003DMT400039249
>t0005147_190	Score: 1.2	PGSC0003DMG400018363|PGSC0003DMT400047288
>t0005189_188	Score: 1.2	PGSC0003DMG400008004|PGSC0003DMT400020654
>t0005308_183	Score: 1.2	PGSC0003DMG400026421|PGSC0003DMT400067929
>t0005338_182	Score: 1.2	PGSC0003DMG400015786|PGSC0003DMT400040825
>t0005338_182	Score: 1.2	PGSC0003DMG400015786|PGSC0003DMT400040823
>t0005338_182	Score: 1.2	PGSC0003DMG400015786|PGSC0003DMT400040824
>t0005482_177	Score: 1.2	PGSC0003DMG400020491|PGSC0003DMT400052799
>t0005482_177	Score: 1.2	PGSC0003DMG400020491|PGSC0003DMT400052800
>t0005523_176	Score: 1.2	PGSC0003DMG400032142|PGSC0003DMT400081865
>t0005564_175	Score: 1.2	PGSC0003DMG400000465|PGSC0003DMT400001233
>t0005745_169	Score: 1.2	PGSC0003DMG400010397|PGSC0003DMT400026961
>t0005745_169	Score: 1.2	PGSC0003DMG400010397|PGSC0003DMT400026959
>t0006712_144	Score: 1.2	PGSC0003DMG400012678|PGSC0003DMT400033026
>t0006712_144	Score: 1.2	PGSC0003DMG400012013|PGSC0003DMT400031352
>t0007054_136	Score: 1.2	PGSC0003DMG400010361|PGSC0003DMT400026847
>t0007054_136	Score: 1.2	PGSC0003DMG400031802|PGSC0003DMT400081340
>t0007622_125	Score: 1.2	PGSC0003DMG400024095|PGSC0003DMT400061915
>t0007683_124	Score: 1.2	PGSC0003DMG400016725|PGSC0003DMT400043110
>t0007976_119	Score: 1.2	PGSC0003DMG400004412|PGSC0003DMT400011271
>t0007976_119	Score: 1.2	PGSC0003DMG400004412|PGSC0003DMT400011270
>t0007976_119	Score: 1.2	PGSC0003DMG400004412|PGSC0003DMT400011269
>t0008145_117	Score: 1.2	PGSC0003DMG400036502|PGSC0003DMT400086931
>t0008247_115	Score: 1.2	PGSC0003DMG400018363|PGSC0003DMT400047288
>t0008287_114	Score: 1.2	PGSC0003DMG400029356|PGSC0003DMT400075490
>t0008287_114	Score: 1.2	PGSC0003DMG400029356|PGSC0003DMT400075489
>t0008287_114	Score: 1.2	PGSC0003DMG400029356|PGSC0003DMT400075491
>t0008763_108	Score: 1.2	PGSC0003DMG400007289|PGSC0003DMT400018802
>t0008838_107	Score: 1.2	PGSC0003DMG401017043|PGSC0003DMT400043917
>t0008912_106	Score: 1.2	PGSC0003DMG400030327|PGSC0003DMT400077976
>t0008912_106	Score: 1.2	PGSC0003DMG400030327|PGSC0003DMT400077977
>t0009053_105	Score: 1.2	PGSC0003DMG400002632|PGSC0003DMT400006788
>t0009053_105	Score: 1.2	PGSC0003DMG400002632|PGSC0003DMT400006789
>t0010049_94	Score: 1.2	PGSC0003DMG400037719|PGSC0003DMT400088148
>t0011198_84	Score: 1.2	PGSC0003DMG400003074|PGSC0003DMT400007948
>t0011198_84	Score: 1.2	PGSC0003DMG400003074|PGSC0003DMT400007949
>t0011198_84	Score: 1.2	PGSC0003DMG400003074|PGSC0003DMT400007950
>t0011429_83	Score: 1.2	PGSC0003DMG400005611|PGSC0003DMT400014303
>t0011512_82	Score: 1.2	PGSC0003DMG400023907|PGSC0003DMT400061431
>t0011512_82	Score: 1.2	PGSC0003DMG400023907|PGSC0003DMT400061432
>t0011727_80	Score: 1.2	PGSC0003DMG400025848|PGSC0003DMT400066517
>t0012095_78	Score: 1.2	PGSC0003DMG400012326|PGSC0003DMT400032107
>t0012095_78	Score: 1.2	PGSC0003DMG400012326|PGSC0003DMT400032108
>t0012132_78	Score: 1.2	PGSC0003DMG400019085|PGSC0003DMT400049107
>t0012280_77	Score: 1.2	PGSC0003DMG400018363|PGSC0003DMT400047288
>t0012406_76	Score: 1.2	PGSC0003DMG400037325|PGSC0003DMT400087754
>t0012418_76	Score: 1.2	PGSC0003DMG401023533|PGSC0003DMT400060499
>t0012804_74	Score: 1.2	PGSC0003DMG400009530|PGSC0003DMT400024633
>t0012804_74	Score: 1.2	PGSC0003DMG400009530|PGSC0003DMT400024630
>t0012804_74	Score: 1.2	PGSC0003DMG400023796|PGSC0003DMT400061153
>t0012908_73	Score: 1.2	PGSC0003DMG400037325|PGSC0003DMT400087754
>t0013443_70	Score: 1.2	PGSC0003DMG400029962|PGSC0003DMT400077040
>t0013443_70	Score: 1.2	PGSC0003DMG400029962|PGSC0003DMT400077038
>t0013443_70	Score: 1.2	PGSC0003DMG400029962|PGSC0003DMT400077039
>t0013844_68	Score: 1.2	PGSC0003DMG400020491|PGSC0003DMT400052799
>t0013844_68	Score: 1.2	PGSC0003DMG400020491|PGSC0003DMT400052800
>t0013866_68	Score: 1.2	PGSC0003DMG400003074|PGSC0003DMT400007948
>t0013866_68	Score: 1.2	PGSC0003DMG400003074|PGSC0003DMT400007949
>t0013866_68	Score: 1.2	PGSC0003DMG400003074|PGSC0003DMT400007950
>t0014343_66	Score: 1.2	PGSC0003DMG400014989|PGSC0003DMT400038785
>t0014343_66	Score: 1.2	PGSC0003DMG400014989|PGSC0003DMT400038784
>t0014402_65	Score: 1.2	PGSC0003DMG400000694|PGSC0003DMT400001851
>t0014597_65	Score: 1.2	PGSC0003DMG400006855|PGSC0003DMT400017668
>t0014953_63	Score: 1.2	PGSC0003DMG400035559|PGSC0003DMT400085988
>t0015340_61	Score: 1.2	PGSC0003DMG402003005|PGSC0003DMT400007778
>t0015340_61	Score: 1.2	PGSC0003DMG402003005|PGSC0003DMT400007777
>t0015340_61	Score: 1.2	PGSC0003DMG402003005|PGSC0003DMT400007779
>t0015473_61	Score: 1.2	PGSC0003DMG400031080|PGSC0003DMT400079819
>t0015965_59	Score: 1.2	PGSC0003DMG400002632|PGSC0003DMT400006788
>t0015965_59	Score: 1.2	PGSC0003DMG400002632|PGSC0003DMT400006789
>t0016178_58	Score: 1.2	PGSC0003DMG400030600|PGSC0003DMT400078626
>t0016178_58	Score: 1.2	PGSC0003DMG400030600|PGSC0003DMT400078627
>t0016178_58	Score: 1.2	PGSC0003DMG400030600|PGSC0003DMT400078628
>t0016178_58	Score: 1.2	PGSC0003DMG400030600|PGSC0003DMT400078625
>t0016904_56	Score: 1.2	PGSC0003DMG400001524|PGSC0003DMT400003869
>t0016913_56	Score: 1.2	PGSC0003DMG400005052|PGSC0003DMT400012963
>t0017130_55	Score: 1.2	PGSC0003DMG400037580|PGSC0003DMT400088009
>t0018024_53	Score: 1.2	PGSC0003DMG400022021|PGSC0003DMT400056632
>t0018243_52	Score: 1.2	PGSC0003DMG400019085|PGSC0003DMT400049107
>t0018243_52	Score: 1.2	PGSC0003DMG400031154|PGSC0003DMT400080012
>t0018243_52	Score: 1.2	PGSC0003DMG400031154|PGSC0003DMT400080015
>t0018243_52	Score: 1.2	PGSC0003DMG400031154|PGSC0003DMT400080013
>t0018243_52	Score: 1.2	PGSC0003DMG400031154|PGSC0003DMT400080011
>t0019091_50	Score: 1.2	PGSC0003DMG400029477|PGSC0003DMT400075821
>t0019091_50	Score: 1.2	PGSC0003DMG400029477|PGSC0003DMT400075820
>t0019145_50	Score: 1.2	PGSC0003DMG400020491|PGSC0003DMT400052799
>t0019145_50	Score: 1.2	PGSC0003DMG400020491|PGSC0003DMT400052800
>t0000050_11747	Score: 1.5	PGSC0003DMG400024951|PGSC0003DMT400064220
>t0000050_11747	Score: 1.5	PGSC0003DMG400024951|PGSC0003DMT400064219
>t0000050_11747	Score: 1.5	PGSC0003DMG400024951|PGSC0003DMT400064221
>t0000056_11233	Score: 1.5	PGSC0003DMG400001752|PGSC0003DMT400004399
>t0000071_9529	Score: 1.5	PGSC0003DMG400022999|PGSC0003DMT400059205
>t0000121_5990	Score: 1.5	PGSC0003DMG400010023|PGSC0003DMT400025959
>t0000151_5117	Score: 1.5	PGSC0003DMG400020066|PGSC0003DMT400051673
>t0000162_4899	Score: 1.5	EPlSTUG00000000569|EPlSTUT00000000569
>t0000162_4899	Score: 1.5	PGSC0003DMG400003629|PGSC0003DMT400009339
>t0000162_4899	Score: 1.5	PGSC0003DMG400016236|PGSC0003DMT400041844
>t0000163_4882	Score: 1.5	PGSC0003DMG400008394|PGSC0003DMT400021632
>t0000163_4882	Score: 1.5	PGSC0003DMG400008394|PGSC0003DMT400021635
>t0000163_4882	Score: 1.5	PGSC0003DMG400008394|PGSC0003DMT400021634
>t0000163_4882	Score: 1.5	PGSC0003DMG401010943|PGSC0003DMT400028394
>t0000163_4882	Score: 1.5	PGSC0003DMG400008394|PGSC0003DMT400021633
>t0000163_4882	Score: 1.5	PGSC0003DMG400008394|PGSC0003DMT400021636
>t0000163_4882	Score: 1.5	PGSC0003DMG400008394|PGSC0003DMT400021637
>t0000186_4376	Score: 1.5	PGSC0003DMG400000949|PGSC0003DMT400002491
>t0000186_4376	Score: 1.5	PGSC0003DMG400000949|PGSC0003DMT400002492
>t0000186_4376	Score: 1.5	PGSC0003DMG400023473|PGSC0003DMT400060346
>t0000186_4376	Score: 1.5	PGSC0003DMG400023473|PGSC0003DMT400060344
>t0000186_4376	Score: 1.5	PGSC0003DMG400023473|PGSC0003DMT400060345
>t0000186_4376	Score: 1.5	PGSC0003DMG400023473|PGSC0003DMT400060343
>t0000216_3938	Score: 1.5	PGSC0003DMG400024337|PGSC0003DMT400062549
>t0000227_3735	Score: 1.5	PGSC0003DMG400014609|PGSC0003DMT400037876
>t0000227_3735	Score: 1.5	PGSC0003DMG400014609|PGSC0003DMT400037874
>t0000229_3673	Score: 1.5	PGSC0003DMG400030036|PGSC0003DMT400077224
>t0000244_3541	Score: 1.5	PGSC0003DMG400025227|PGSC0003DMT400064958
>t0000244_3541	Score: 1.5	PGSC0003DMG400025227|PGSC0003DMT400064954
>t0000244_3541	Score: 1.5	PGSC0003DMG400025227|PGSC0003DMT400064956
>t0000366_2541	Score: 1.5	PGSC0003DMG400001752|PGSC0003DMT400004399
>t0000371_2512	Score: 1.5	PGSC0003DMG400002494|PGSC0003DMT400006380
>t0000371_2512	Score: 1.5	PGSC0003DMG400019937|PGSC0003DMT400051337
>t0000371_2512	Score: 1.5	PGSC0003DMG400036853|PGSC0003DMT400087282
>t0000375_2502	Score: 1.5	PGSC0003DMG400036853|PGSC0003DMT400087282
>t0000409_2348	Score: 1.5	PGSC0003DMG400038972|PGSC0003DMT400089401
>t0000444_2225	Score: 1.5	PGSC0003DMG400019735|PGSC0003DMT400050811
>t0000445_2223	Score: 1.5	PGSC0003DMG402003567|PGSC0003DMT400009194
>t0000453_2177	Score: 1.5	PGSC0003DMG400007418|PGSC0003DMT400019171
>t0000457_2175	Score: 1.5	PGSC0003DMG400023907|PGSC0003DMT400061431
>t0000457_2175	Score: 1.5	PGSC0003DMG400030017|PGSC0003DMT400077180
>t0000457_2175	Score: 1.5	PGSC0003DMG400023907|PGSC0003DMT400061432
>t0000491_2013	Score: 1.5	PGSC0003DMG400012547|PGSC0003DMT400032673
>t0000491_2013	Score: 1.5	PGSC0003DMG400012547|PGSC0003DMT400032670
>t0000495_1999	Score: 1.5	PGSC0003DMG400036305|PGSC0003DMT400086734
>t0000506_1970	Score: 1.5	EPlSTUG00000000883|EPlSTUT00000000883
>t0000508_1967	Score: 1.5	PGSC0003DMG400011951|PGSC0003DMT400031199
>t0000508_1967	Score: 1.5	PGSC0003DMG400012839|PGSC0003DMT400033417
>t0000508_1967	Score: 1.5	PGSC0003DMG400011952|PGSC0003DMT400031200
>t0000527_1908	Score: 1.5	PGSC0003DMG400004822|PGSC0003DMT400012303
>t0000555_1828	Score: 1.5	PGSC0003DMG400013353|PGSC0003DMT400034754
>t0000555_1828	Score: 1.5	PGSC0003DMG400013353|PGSC0003DMT400034756
>t0000555_1828	Score: 1.5	PGSC0003DMG400013353|PGSC0003DMT400034755
>t0000563_1805	Score: 1.5	PGSC0003DMG400027071|PGSC0003DMT400069633
>t0000570_1792	Score: 1.5	PGSC0003DMG400004882|PGSC0003DMT400012506
>t0000570_1792	Score: 1.5	PGSC0003DMG400004882|PGSC0003DMT400012505
>t0000570_1792	Score: 1.5	PGSC0003DMG400004882|PGSC0003DMT400012503
>t0000570_1792	Score: 1.5	PGSC0003DMG400004882|PGSC0003DMT400012504
>t0000594_1705	Score: 1.5	PGSC0003DMG400016289|PGSC0003DMT400041993
>t0000594_1705	Score: 1.5	PGSC0003DMG400016287|PGSC0003DMT400041989
>t0000594_1705	Score: 1.5	PGSC0003DMG400016287|PGSC0003DMT400041987
>t0000599_1700	Score: 1.5	PGSC0003DMG400001752|PGSC0003DMT400004399
>t0000645_1582	Score: 1.5	PGSC0003DMG402017043|PGSC0003DMT400043919
>t0000647_1574	Score: 1.5	PGSC0003DMG402006496|PGSC0003DMT400016624
>t0000647_1574	Score: 1.5	PGSC0003DMG400044401|PGSC0003DMT400094830
>t0000655_1559	Score: 1.5	PGSC0003DMG400004822|PGSC0003DMT400012303
>t0000655_1559	Score: 1.5	PGSC0003DMG400012704|PGSC0003DMT400033082
>t0000655_1559	Score: 1.5	PGSC0003DMG400012704|PGSC0003DMT400033084
>t0000665_1538	Score: 1.5	PGSC0003DMG400005130|PGSC0003DMT400013135
>t0000668_1530	Score: 1.5	PGSC0003DMG400045452|PGSC0003DMT400095881
>t0000668_1530	Score: 1.5	PGSC0003DMG400044138|PGSC0003DMT400094567
>t0000670_1527	Score: 1.5	EPlSTUG00000000569|EPlSTUT00000000569
>t0000671_1523	Score: 1.5	PGSC0003DMG400046761|PGSC0003DMT400097190
>t0000718_1423	Score: 1.5	PGSC0003DMG400019735|PGSC0003DMT400050811
>t0000724_1413	Score: 1.5	PGSC0003DMG400002845|PGSC0003DMT400007401
>t0000732_1399	Score: 1.5	PGSC0003DMG400041680|PGSC0003DMT400092109
>t0000739_1393	Score: 1.5	PGSC0003DMG400030404|PGSC0003DMT400078161
>t0000739_1393	Score: 1.5	PGSC0003DMG400030404|PGSC0003DMT400078162
>t0000743_1389	Score: 1.5	PGSC0003DMG400030170|PGSC0003DMT400077577
>t0000744_1389	Score: 1.5	PGSC0003DMG400019445|PGSC0003DMT400050062
>t0000754_1376	Score: 1.5	PGSC0003DMG400016453|PGSC0003DMT400042428
>t0000757_1373	Score: 1.5	PGSC0003DMG400004659|PGSC0003DMT400011867
>t0000798_1313	Score: 1.5	PGSC0003DMG400001642|PGSC0003DMT400004152
>t0000798_1313	Score: 1.5	PGSC0003DMG400015104|PGSC0003DMT400039061
>t0000798_1313	Score: 1.5	PGSC0003DMG400012825|PGSC0003DMT400033382
>t0000798_1313	Score: 1.5	PGSC0003DMG400019413|PGSC0003DMT400049952
>t0000798_1313	Score: 1.5	PGSC0003DMG400019413|PGSC0003DMT400049951
>t0000798_1313	Score: 1.5	PGSC0003DMG400019413|PGSC0003DMT400049953
>t0000812_1293	Score: 1.5	PGSC0003DMG400011815|PGSC0003DMT400030841
>t0000812_1293	Score: 1.5	PGSC0003DMG400011815|PGSC0003DMT400030842
>t0000826_1269	Score: 1.5	PGSC0003DMG400036305|PGSC0003DMT400086734
>t0000845_1234	Score: 1.5	PGSC0003DMG400030170|PGSC0003DMT400077577
>t0000849_1231	Score: 1.5	EPlSTUG00000000883|EPlSTUT00000000883
>t0000863_1218	Score: 1.5	PGSC0003DMG400003073|PGSC0003DMT400007946
>t0000864_1218	Score: 1.5	PGSC0003DMG400041553|PGSC0003DMT400091982
>t0000943_1102	Score: 1.5	PGSC0003DMG400003735|PGSC0003DMT400009580
>t0000949_1097	Score: 1.5	PGSC0003DMG400021987|PGSC0003DMT400056553
>t0000949_1097	Score: 1.5	PGSC0003DMG400020738|PGSC0003DMT400053457
>t0000949_1097	Score: 1.5	PGSC0003DMG400031878|PGSC0003DMT400081486
>t0000949_1097	Score: 1.5	PGSC0003DMG400031878|PGSC0003DMT400081488
>t0000949_1097	Score: 1.5	PGSC0003DMG400031878|PGSC0003DMT400081489
>t0000949_1097	Score: 1.5	PGSC0003DMG400031878|PGSC0003DMT400081492
>t0000953_1091	Score: 1.5	PGSC0003DMG400015191|PGSC0003DMT400039282
>t0000980_1059	Score: 1.5	PGSC0003DMG400024095|PGSC0003DMT400061915
>t0001000_1041	Score: 1.5	PGSC0003DMG400002632|PGSC0003DMT400006788
>t0001000_1041	Score: 1.5	PGSC0003DMG400002632|PGSC0003DMT400006789
>t0001005_1037	Score: 1.5	PGSC0003DMG400002947|PGSC0003DMT400007625
>t0001005_1037	Score: 1.5	PGSC0003DMG400015872|PGSC0003DMT400041024
>t0001005_1037	Score: 1.5	PGSC0003DMG400015872|PGSC0003DMT400041023
>t0001005_1037	Score: 1.5	PGSC0003DMG403026842|PGSC0003DMT400069012
>t0001005_1037	Score: 1.5	PGSC0003DMG403026842|PGSC0003DMT400069011
>t0001043_1003	Score: 1.5	PGSC0003DMG400003989|PGSC0003DMT400010185
>t0001043_1003	Score: 1.5	PGSC0003DMG400003989|PGSC0003DMT400010186
>t0001055_988	Score: 1.5	PGSC0003DMG400005930|PGSC0003DMT400015183
>t0001091_951	Score: 1.5	EPlSTUG00000000569|EPlSTUT00000000569
>t0001092_948	Score: 1.5	EPlSTUG00000000569|EPlSTUT00000000569
>t0001103_936	Score: 1.5	PGSC0003DMG400015331|PGSC0003DMT400039642
>t0001103_936	Score: 1.5	PGSC0003DMG400015331|PGSC0003DMT400039644
>t0001103_936	Score: 1.5	PGSC0003DMG400015331|PGSC0003DMT400039643
>t0001127_918	Score: 1.5	PGSC0003DMG400000560|PGSC0003DMT400001511
>t0001127_918	Score: 1.5	PGSC0003DMG400000560|PGSC0003DMT400001512
>t0001132_913	Score: 1.5	PGSC0003DMG400022634|PGSC0003DMT400058294
>t0001132_913	Score: 1.5	PGSC0003DMG400022634|PGSC0003DMT400058293
>t0001157_886	Score: 1.5	PGSC0003DMG400036305|PGSC0003DMT400086734
>t0001198_865	Score: 1.5	PGSC0003DMG400002632|PGSC0003DMT400006788
>t0001198_865	Score: 1.5	PGSC0003DMG400002632|PGSC0003DMT400006789
>t0001211_855	Score: 1.5	PGSC0003DMG400010559|PGSC0003DMT400027382
>t0001223_845	Score: 1.5	PGSC0003DMG400010559|PGSC0003DMT400027382
>t0001255_823	Score: 1.5	PGSC0003DMG400046174|PGSC0003DMT400096603
>t0001272_805	Score: 1.5	PGSC0003DMG400028386|PGSC0003DMT400072982
>t0001272_805	Score: 1.5	PGSC0003DMG400028386|PGSC0003DMT400072983
>t0001272_805	Score: 1.5	PGSC0003DMG400028386|PGSC0003DMT400072980
>t0001272_805	Score: 1.5	PGSC0003DMG400028386|PGSC0003DMT400072981
>t0001318_779	Score: 1.5	PGSC0003DMG400012166|PGSC0003DMT400031707
>t0001318_779	Score: 1.5	PGSC0003DMG400012166|PGSC0003DMT400031706
>t0001318_779	Score: 1.5	PGSC0003DMG402021461|PGSC0003DMT400055271
>t0001355_758	Score: 1.5	PGSC0003DMG400001940|PGSC0003DMT400004880
>t0001361_752	Score: 1.5	PGSC0003DMG400013221|PGSC0003DMT400034382
>t0001385_733	Score: 1.5	PGSC0003DMG400011590|PGSC0003DMT400030298
>t0001463_690	Score: 1.5	PGSC0003DMG400020027|PGSC0003DMT400051560
>t0001463_690	Score: 1.5	PGSC0003DMG400026392|PGSC0003DMT400067858
>t0001463_690	Score: 1.5	PGSC0003DMG402028974|PGSC0003DMT400074541
>t0001472_686	Score: 1.5	PGSC0003DMG400023669|PGSC0003DMT400060846
>t0001472_686	Score: 1.5	PGSC0003DMG400023669|PGSC0003DMT400060847
>t0001517_661	Score: 1.5	PGSC0003DMG400001642|PGSC0003DMT400004152
>t0001517_661	Score: 1.5	PGSC0003DMG400015104|PGSC0003DMT400039061
>t0001517_661	Score: 1.5	PGSC0003DMG400023426|PGSC0003DMT400060216
>t0001517_661	Score: 1.5	PGSC0003DMG400035559|PGSC0003DMT400085988
>t0001526_657	Score: 1.5	PGSC0003DMG400019381|PGSC0003DMT400049877
>t0001529_656	Score: 1.5	PGSC0003DMG400038918|PGSC0003DMT400089347
>t0001541_651	Score: 1.5	PGSC0003DMG400018197|PGSC0003DMT400046857
>t0001549_649	Score: 1.5	PGSC0003DMG400004412|PGSC0003DMT400011271
>t0001549_649	Score: 1.5	PGSC0003DMG400004412|PGSC0003DMT400011270
>t0001549_649	Score: 1.5	PGSC0003DMG400004412|PGSC0003DMT400011269
>t0001549_649	Score: 1.5	PGSC0003DMG400026599|PGSC0003DMT400068401
>t0001572_641	Score: 1.5	PGSC0003DMG400026236|PGSC0003DMT400067481
>t0001592_633	Score: 1.5	PGSC0003DMG402003005|PGSC0003DMT400007778
>t0001592_633	Score: 1.5	PGSC0003DMG402003005|PGSC0003DMT400007777
>t0001592_633	Score: 1.5	PGSC0003DMG402003005|PGSC0003DMT400007779
>t0001592_633	Score: 1.5	PGSC0003DMG400008877|PGSC0003DMT400022903
>t0001592_633	Score: 1.5	PGSC0003DMG400009560|PGSC0003DMT400024731
>t0001592_633	Score: 1.5	PGSC0003DMG400020027|PGSC0003DMT400051560
>t0001592_633	Score: 1.5	PGSC0003DMG400016725|PGSC0003DMT400043110
>t0001592_633	Score: 1.5	PGSC0003DMG402028974|PGSC0003DMT400074541
>t0001615_620	Score: 1.5	PGSC0003DMG400013506|PGSC0003DMT400035134
>t0001615_620	Score: 1.5	PGSC0003DMG400013506|PGSC0003DMT400035133
>t0001623_616	Score: 1.5	PGSC0003DMG400013181|PGSC0003DMT400034284
>t0001630_613	Score: 1.5	PGSC0003DMG400024905|PGSC0003DMT400064089
>t0001643_610	Score: 1.5	PGSC0003DMG400026178|PGSC0003DMT400067326
>t0001650_607	Score: 1.5	PGSC0003DMG400006319|PGSC0003DMT400016171
>t0001655_606	Score: 1.5	PGSC0003DMG400007350|PGSC0003DMT400018958
>t0001655_606	Score: 1.5	PGSC0003DMG400007350|PGSC0003DMT400018959
>t0001689_591	Score: 1.5	PGSC0003DMG400016132|PGSC0003DMT400041615
>t0001689_591	Score: 1.5	PGSC0003DMG400016132|PGSC0003DMT400041616
>t0001737_569	Score: 1.5	PGSC0003DMG400008148|PGSC0003DMT400021053
>t0001765_562	Score: 1.5	PGSC0003DMG400000503|PGSC0003DMT400001335
>t0001772_560	Score: 1.5	PGSC0003DMG400028520|PGSC0003DMT400073396
>t0001790_553	Score: 1.5	PGSC0003DMG400014482|PGSC0003DMT400037547
>t0001790_553	Score: 1.5	PGSC0003DMG400014482|PGSC0003DMT400037548
>t0001797_550	Score: 1.5	PGSC0003DMG400004050|PGSC0003DMT400010372
>t0001807_547	Score: 1.5	PGSC0003DMG400018256|PGSC0003DMT400047001
>t0001807_547	Score: 1.5	PGSC0003DMG400018256|PGSC0003DMT400047000
>t0001816_545	Score: 1.5	PGSC0003DMG400014419|PGSC0003DMT400037374
>t0001816_545	Score: 1.5	PGSC0003DMG400014419|PGSC0003DMT400037375
>t0001827_541	Score: 1.5	PGSC0003DMG400019312|PGSC0003DMT400049701
>t0001837_539	Score: 1.5	PGSC0003DMG402007391|PGSC0003DMT400019067
>t0001841_539	Score: 1.5	PGSC0003DMG400000949|PGSC0003DMT400002491
>t0001841_539	Score: 1.5	PGSC0003DMG400000949|PGSC0003DMT400002492
>t0001843_538	Score: 1.5	PGSC0003DMG400037677|PGSC0003DMT400088106
>t0001849_535	Score: 1.5	PGSC0003DMG400015576|PGSC0003DMT400040238
>t0001849_535	Score: 1.5	PGSC0003DMG400015576|PGSC0003DMT400040237
>t0001849_535	Score: 1.5	PGSC0003DMG400015576|PGSC0003DMT400040239
>t0001849_535	Score: 1.5	PGSC0003DMG400015576|PGSC0003DMT400040240
>t0001849_535	Score: 1.5	PGSC0003DMG401021419|PGSC0003DMT400055189
>t0001889_524	Score: 1.5	PGSC0003DMG400017735|PGSC0003DMT400045736
>t0001918_515	Score: 1.5	PGSC0003DMG400040961|PGSC0003DMT400091390
>t0001993_494	Score: 1.5	PGSC0003DMG400006590|PGSC0003DMT400016844
>t0001996_494	Score: 1.5	PGSC0003DMG400014463|PGSC0003DMT400037480
>t0002004_492	Score: 1.5	EPlSTUG00000000883|EPlSTUT00000000883
>t0002065_478	Score: 1.5	PGSC0003DMG400018925|PGSC0003DMT400048706
>t0002071_476	Score: 1.5	PGSC0003DMG400007350|PGSC0003DMT400018958
>t0002071_476	Score: 1.5	PGSC0003DMG400007350|PGSC0003DMT400018959
>t0002075_476	Score: 1.5	PGSC0003DMG400000864|PGSC0003DMT400002261
>t0002146_459	Score: 1.5	PGSC0003DMG400039723|PGSC0003DMT400090152
>t0002180_454	Score: 1.5	PGSC0003DMG400010721|PGSC0003DMT400027843
>t0002183_454	Score: 1.5	PGSC0003DMG400003989|PGSC0003DMT400010185
>t0002183_454	Score: 1.5	PGSC0003DMG400003989|PGSC0003DMT400010186
>t0002190_453	Score: 1.5	PGSC0003DMG400026902|PGSC0003DMT400069157
>t0002190_453	Score: 1.5	PGSC0003DMG400026902|PGSC0003DMT400069156
>t0002203_451	Score: 1.5	PGSC0003DMG400006428|PGSC0003DMT400016451
>t0002203_451	Score: 1.5	PGSC0003DMG400006428|PGSC0003DMT400016453
>t0002203_451	Score: 1.5	PGSC0003DMG400006428|PGSC0003DMT400016452
>t0002246_440	Score: 1.5	PGSC0003DMG400021421|PGSC0003DMT400055192
>t0002274_435	Score: 1.5	PGSC0003DMG400004050|PGSC0003DMT400010372
>t0002274_435	Score: 1.5	PGSC0003DMG400004050|PGSC0003DMT400010372
>t0002351_420	Score: 1.5	PGSC0003DMG400020412|PGSC0003DMT400052590
>t0002386_414	Score: 1.5	PGSC0003DMG400000465|PGSC0003DMT400001233
>t0002427_407	Score: 1.5	PGSC0003DMG400000278|PGSC0003DMT400000756
>t0002427_407	Score: 1.5	PGSC0003DMG400000278|PGSC0003DMT400000758
>t0002427_407	Score: 1.5	PGSC0003DMG400000278|PGSC0003DMT400000757
>t0002427_407	Score: 1.5	PGSC0003DMG400004521|PGSC0003DMT400011504
>t0002427_407	Score: 1.5	PGSC0003DMG400020027|PGSC0003DMT400051560
>t0002427_407	Score: 1.5	PGSC0003DMG400026392|PGSC0003DMT400067858
>t0002427_407	Score: 1.5	PGSC0003DMG402028974|PGSC0003DMT400074541
>t0002462_401	Score: 1.5	PGSC0003DMG400024766|PGSC0003DMT400063721
>t0002462_401	Score: 1.5	PGSC0003DMG400024766|PGSC0003DMT400063722
>t0002490_398	Score: 1.5	PGSC0003DMG400006034|PGSC0003DMT400015455
>t0002490_398	Score: 1.5	PGSC0003DMG400024624|PGSC0003DMT400063311
>t0002528_392	Score: 1.5	PGSC0003DMG402016979|PGSC0003DMT400043721
>t0002528_392	Score: 1.5	PGSC0003DMG400018407|PGSC0003DMT400047369
>t0002528_392	Score: 1.5	PGSC0003DMG402016979|PGSC0003DMT400043720
>t0002528_392	Score: 1.5	PGSC0003DMG402016979|PGSC0003DMT400043719
>t0002551_389	Score: 1.5	PGSC0003DMG400029842|PGSC0003DMT400076732
>t0002561_388	Score: 1.5	PGSC0003DMG400017150|PGSC0003DMT400044180
>t0002572_386	Score: 1.5	PGSC0003DMG400000974|PGSC0003DMT400002549
>t0002572_386	Score: 1.5	PGSC0003DMG400005822|PGSC0003DMT400014927
>t0002572_386	Score: 1.5	PGSC0003DMG400005822|PGSC0003DMT400014928
>t0002572_386	Score: 1.5	PGSC0003DMG400012396|PGSC0003DMT400032268
>t0002572_386	Score: 1.5	PGSC0003DMG400012396|PGSC0003DMT400032269
>t0002572_386	Score: 1.5	PGSC0003DMG401019388|PGSC0003DMT400049895
>t0002572_386	Score: 1.5	PGSC0003DMG400022499|PGSC0003DMT400057933
>t0002572_386	Score: 1.5	PGSC0003DMG402028385|PGSC0003DMT400072979
>t0002572_386	Score: 1.5	PGSC0003DMG402027350|PGSC0003DMT400070341
>t0002602_381	Score: 1.5	PGSC0003DMG400023396|PGSC0003DMT400060129
>t0002602_381	Score: 1.5	PGSC0003DMG400029556|PGSC0003DMT400075987
>t0002606_381	Score: 1.5	PGSC0003DMG400043311|PGSC0003DMT400093740
>t0002611_380	Score: 1.5	PGSC0003DMG400021545|PGSC0003DMT400055482
>t0002631_378	Score: 1.5	PGSC0003DMG400021569|PGSC0003DMT400055543
>t0002631_378	Score: 1.5	PGSC0003DMG400021569|PGSC0003DMT400055542
>t0002654_374	Score: 1.5	PGSC0003DMG400014609|PGSC0003DMT400037876
>t0002654_374	Score: 1.5	PGSC0003DMG400014609|PGSC0003DMT400037874
>t0002666_372	Score: 1.5	PGSC0003DMG400030613|PGSC0003DMT400078667
>t0002667_372	Score: 1.5	PGSC0003DMG400045519|PGSC0003DMT400095948
>t0002667_372	Score: 1.5	PGSC0003DMG400040799|PGSC0003DMT400091228
>t0002688_370	Score: 1.5	PGSC0003DMG400012490|PGSC0003DMT400032516
>t0002688_370	Score: 1.5	PGSC0003DMG400012489|PGSC0003DMT400032514
>t0002701_368	Score: 1.5	PGSC0003DMG400015829|PGSC0003DMT400040923
>t0002731_364	Score: 1.5	PGSC0003DMG402015209|PGSC0003DMT400039329
>t0002737_363	Score: 1.5	PGSC0003DMG400031427|PGSC0003DMT400080699
>t0002743_362	Score: 1.5	PGSC0003DMG400031802|PGSC0003DMT400081340
>t0002759_360	Score: 1.5	PGSC0003DMG400030036|PGSC0003DMT400077224
>t0002773_358	Score: 1.5	PGSC0003DMG400014989|PGSC0003DMT400038785
>t0002773_358	Score: 1.5	PGSC0003DMG400014989|PGSC0003DMT400038784
>t0002799_355	Score: 1.5	PGSC0003DMG400003074|PGSC0003DMT400007948
>t0002799_355	Score: 1.5	PGSC0003DMG400003074|PGSC0003DMT400007949
>t0002799_355	Score: 1.5	PGSC0003DMG400003074|PGSC0003DMT400007950
>t0002816_353	Score: 1.5	PGSC0003DMG400004938|PGSC0003DMT400012626
>t0002816_353	Score: 1.5	PGSC0003DMG400004938|PGSC0003DMT400012633
>t0002864_347	Score: 1.5	PGSC0003DMG400010241|PGSC0003DMT400026528
>t0002870_346	Score: 1.5	PGSC0003DMG400002173|PGSC0003DMT400005554
>t0002870_346	Score: 1.5	PGSC0003DMG400002173|PGSC0003DMT400005553
>t0002892_344	Score: 1.5	PGSC0003DMG400026901|PGSC0003DMT400069152
>t0002893_343	Score: 1.5	PGSC0003DMG400026599|PGSC0003DMT400068401
>t0002915_340	Score: 1.5	PGSC0003DMG400007956|PGSC0003DMT400020537
>t0002931_338	Score: 1.5	PGSC0003DMG400014602|PGSC0003DMT400037853
>t0002935_338	Score: 1.5	PGSC0003DMG400027330|PGSC0003DMT400070298
>t0002988_331	Score: 1.5	PGSC0003DMG400001982|PGSC0003DMT400005012
>t0003005_329	Score: 1.5	PGSC0003DMG400000434|PGSC0003DMT400001153
>t0003005_329	Score: 1.5	PGSC0003DMG400000434|PGSC0003DMT400001154
>t0003036_325	Score: 1.5	PGSC0003DMG400004822|PGSC0003DMT400012303
>t0003036_325	Score: 1.5	PGSC0003DMG400012704|PGSC0003DMT400033082
>t0003036_325	Score: 1.5	PGSC0003DMG400012704|PGSC0003DMT400033084
>t0003055_323	Score: 1.5	PGSC0003DMG400041010|PGSC0003DMT400091439
>t0003144_314	Score: 1.5	PGSC0003DMG400004187|PGSC0003DMT400010726
>t0003155_313	Score: 1.5	PGSC0003DMG400036305|PGSC0003DMT400086734
>t0003164_312	Score: 1.5	PGSC0003DMG400006835|PGSC0003DMT400017623
>t0003169_311	Score: 1.5	PGSC0003DMG400003305|PGSC0003DMT400008547
>t0003169_311	Score: 1.5	PGSC0003DMG400003305|PGSC0003DMT400008548
>t0003209_308	Score: 1.5	PGSC0003DMG400028961|PGSC0003DMT400074517
>t0003209_308	Score: 1.5	PGSC0003DMG400028961|PGSC0003DMT400074516
>t0003277_301	Score: 1.5	PGSC0003DMG400027536|PGSC0003DMT400070820
>t0003281_301	Score: 1.5	PGSC0003DMG400001642|PGSC0003DMT400004152
>t0003281_301	Score: 1.5	PGSC0003DMG400015104|PGSC0003DMT400039061
>t0003281_301	Score: 1.5	PGSC0003DMG400023426|PGSC0003DMT400060216
>t0003281_301	Score: 1.5	PGSC0003DMG400035559|PGSC0003DMT400085988
>t0003292_300	Score: 1.5	PGSC0003DMG400026794|PGSC0003DMT400068894
>t0003292_300	Score: 1.5	PGSC0003DMG400035791|PGSC0003DMT400086220
>t0003296_300	Score: 1.5	PGSC0003DMG401014462|PGSC0003DMT400037476
>t0003325_298	Score: 1.5	PGSC0003DMG400004050|PGSC0003DMT400010372
>t0003326_298	Score: 1.5	PGSC0003DMG400016730|PGSC0003DMT400043117
>t0003350_296	Score: 1.5	PGSC0003DMG400007350|PGSC0003DMT400018958
>t0003350_296	Score: 1.5	PGSC0003DMG400007350|PGSC0003DMT400018959
>t0003366_294	Score: 1.5	PGSC0003DMG400046761|PGSC0003DMT400097190
>t0003367_294	Score: 1.5	PGSC0003DMG400005260|PGSC0003DMT400013484
>t0003386_293	Score: 1.5	PGSC0003DMG400019512|PGSC0003DMT400050238
>t0003409_291	Score: 1.5	PGSC0003DMG400012391|PGSC0003DMT400032252
>t0003409_291	Score: 1.5	PGSC0003DMG400007956|PGSC0003DMT400020537
>t0003478_284	Score: 1.5	PGSC0003DMG400018256|PGSC0003DMT400047001
>t0003478_284	Score: 1.5	PGSC0003DMG400018256|PGSC0003DMT400047000
>t0003478_284	Score: 1.5	PGSC0003DMG400035791|PGSC0003DMT400086220
>t0003483_284	Score: 1.5	PGSC0003DMG400006345|PGSC0003DMT400016238
>t0003483_284	Score: 1.5	PGSC0003DMG400006345|PGSC0003DMT400016241
>t0003483_284	Score: 1.5	PGSC0003DMG400006345|PGSC0003DMT400016240
>t0003483_284	Score: 1.5	PGSC0003DMG400006345|PGSC0003DMT400016236
>t0003483_284	Score: 1.5	PGSC0003DMG400006345|PGSC0003DMT400016239
>t0003483_284	Score: 1.5	PGSC0003DMG400006345|PGSC0003DMT400016237
>t0003504_282	Score: 1.5	PGSC0003DMG400005260|PGSC0003DMT400013484
>t0003545_279	Score: 1.5	PGSC0003DMG400016480|PGSC0003DMT400042495
>t0003545_279	Score: 1.5	PGSC0003DMG400026421|PGSC0003DMT400067929
>t0003580_277	Score: 1.5	PGSC0003DMG400022491|PGSC0003DMT400057915
>t0003644_272	Score: 1.5	PGSC0003DMG400033353|PGSC0003DMT400083497
>t0003653_271	Score: 1.5	PGSC0003DMG400000221|PGSC0003DMT400000626
>t0003653_271	Score: 1.5	PGSC0003DMG400008877|PGSC0003DMT400022903
>t0003653_271	Score: 1.5	PGSC0003DMG400014207|PGSC0003DMT400036845
>t0003653_271	Score: 1.5	PGSC0003DMG400016854|PGSC0003DMT400043416
>t0003653_271	Score: 1.5	PGSC0003DMG400016725|PGSC0003DMT400043110
>t0003653_271	Score: 1.5	PGSC0003DMG400016854|PGSC0003DMT400043415
>t0003653_271	Score: 1.5	PGSC0003DMG400028707|PGSC0003DMT400073879
>t0003653_271	Score: 1.5	PGSC0003DMG400028417|PGSC0003DMT400073068
>t0003653_271	Score: 1.5	PGSC0003DMG400028707|PGSC0003DMT400073880
>t0003667_270	Score: 1.5	PGSC0003DMG400037325|PGSC0003DMT400087754
>t0003676_269	Score: 1.5	PGSC0003DMG400002966|PGSC0003DMT400007675
>t0003676_269	Score: 1.5	PGSC0003DMG400011887|PGSC0003DMT400031028
>t0003704_268	Score: 1.5	PGSC0003DMG400000560|PGSC0003DMT400001511
>t0003704_268	Score: 1.5	PGSC0003DMG400000560|PGSC0003DMT400001512
>t0003726_266	Score: 1.5	PGSC0003DMG400018468|PGSC0003DMT400047521
>t0003834_257	Score: 1.5	PGSC0003DMG400031133|PGSC0003DMT400079950
>t0003841_256	Score: 1.5	PGSC0003DMG400009078|PGSC0003DMT400023448
>t0003841_256	Score: 1.5	PGSC0003DMG400029040|PGSC0003DMT400074683
>t0003850_256	Score: 1.5	PGSC0003DMG401017656|PGSC0003DMT400045511
>t0003878_254	Score: 1.5	PGSC0003DMG400026178|PGSC0003DMT400067326
>t0003881_254	Score: 1.5	PGSC0003DMG400027555|PGSC0003DMT400070851
>t0003881_254	Score: 1.5	PGSC0003DMG400027555|PGSC0003DMT400070850
>t0003889_253	Score: 1.5	PGSC0003DMG400030017|PGSC0003DMT400077180
>t0003890_253	Score: 1.5	PGSC0003DMG400010393|PGSC0003DMT400026951
>t0003941_250	Score: 1.5	PGSC0003DMG400030170|PGSC0003DMT400077577
>t0003947_249	Score: 1.5	PGSC0003DMG400014482|PGSC0003DMT400037547
>t0003947_249	Score: 1.5	PGSC0003DMG400014482|PGSC0003DMT400037548
>t0003951_249	Score: 1.5	PGSC0003DMG400000930|PGSC0003DMT400002445
>t0003951_249	Score: 1.5	PGSC0003DMG400004187|PGSC0003DMT400010726
>t0003989_246	Score: 1.5	PGSC0003DMG400004050|PGSC0003DMT400010372
>t0004048_243	Score: 1.5	PGSC0003DMG400035791|PGSC0003DMT400086220
>t0004064_242	Score: 1.5	PGSC0003DMG400026655|PGSC0003DMT400068527
>t0004074_242	Score: 1.5	PGSC0003DMG402027258|PGSC0003DMT400070120
>t0004128_239	Score: 1.5	PGSC0003DMG400002993|PGSC0003DMT400007736
>t0004136_238	Score: 1.5	PGSC0003DMG400014634|PGSC0003DMT400037945
>t0004162_237	Score: 1.5	PGSC0003DMG400000068|PGSC0003DMT400000225
>t0004195_236	Score: 1.5	PGSC0003DMG400020257|PGSC0003DMT400052226
>t0004206_235	Score: 1.5	PGSC0003DMG400002966|PGSC0003DMT400007675
>t0004206_235	Score: 1.5	PGSC0003DMG400011887|PGSC0003DMT400031028
>t0004309_228	Score: 1.5	PGSC0003DMG400018409|PGSC0003DMT400047374
>t0004309_228	Score: 1.5	PGSC0003DMG400018409|PGSC0003DMT400047372
>t0004309_228	Score: 1.5	PGSC0003DMG400018409|PGSC0003DMT400047375
>t0004309_228	Score: 1.5	PGSC0003DMG400018409|PGSC0003DMT400047373
>t0004309_228	Score: 1.5	PGSC0003DMG400024727|PGSC0003DMT400063603
>t0004309_228	Score: 1.5	PGSC0003DMG400024727|PGSC0003DMT400063602
>t0004364_226	Score: 1.5	PGSC0003DMG400040961|PGSC0003DMT400091390
>t0004378_225	Score: 1.5	PGSC0003DMG400016709|PGSC0003DMT400043075
>t0004378_225	Score: 1.5	PGSC0003DMG400016709|PGSC0003DMT400043076
>t0004405_224	Score: 1.5	PGSC0003DMG400017315|PGSC0003DMT400044608
>t0004405_224	Score: 1.5	PGSC0003DMG400017284|PGSC0003DMT400044521
>t0004405_224	Score: 1.5	PGSC0003DMG400017284|PGSC0003DMT400044522
>t0004432_222	Score: 1.5	PGSC0003DMG400007858|PGSC0003DMT400020322
>t0004440_222	Score: 1.5	PGSC0003DMG400003074|PGSC0003DMT400007948
>t0004440_222	Score: 1.5	PGSC0003DMG400003074|PGSC0003DMT400007949
>t0004440_222	Score: 1.5	PGSC0003DMG400003074|PGSC0003DMT400007950
>t0004440_222	Score: 1.5	PGSC0003DMG400022412|PGSC0003DMT400057729
>t0004462_221	Score: 1.5	PGSC0003DMG400019735|PGSC0003DMT400050811
>t0004535_217	Score: 1.5	PGSC0003DMG400021095|PGSC0003DMT400054348
>t0004545_216	Score: 1.5	PGSC0003DMG400022939|PGSC0003DMT400059062
>t0004612_214	Score: 1.5	PGSC0003DMG400007289|PGSC0003DMT400018802
>t0004618_213	Score: 1.5	PGSC0003DMG400018409|PGSC0003DMT400047374
>t0004618_213	Score: 1.5	PGSC0003DMG400018409|PGSC0003DMT400047372
>t0004618_213	Score: 1.5	PGSC0003DMG400018409|PGSC0003DMT400047375
>t0004618_213	Score: 1.5	PGSC0003DMG400018409|PGSC0003DMT400047373
>t0004621_213	Score: 1.5	PGSC0003DMG400020027|PGSC0003DMT400051560
>t0004621_213	Score: 1.5	PGSC0003DMG400016725|PGSC0003DMT400043110
>t0004621_213	Score: 1.5	PGSC0003DMG402028974|PGSC0003DMT400074541
>t0004642_212	Score: 1.5	PGSC0003DMG400016859|PGSC0003DMT400043426
>t0004642_212	Score: 1.5	PGSC0003DMG400016859|PGSC0003DMT400043425
>t0004677_210	Score: 1.5	PGSC0003DMG400017477|PGSC0003DMT400045071
>t0004732_207	Score: 1.5	PGSC0003DMG400020691|PGSC0003DMT400053314
>t0004732_207	Score: 1.5	PGSC0003DMG400023881|PGSC0003DMT400061368
>t0004765_205	Score: 1.5	PGSC0003DMG400018567|PGSC0003DMT400047765
>t0004765_205	Score: 1.5	PGSC0003DMG400018567|PGSC0003DMT400047766
>t0004775_205	Score: 1.5	PGSC0003DMG400024657|PGSC0003DMT400063388
>t0004775_205	Score: 1.5	PGSC0003DMG400024657|PGSC0003DMT400063389
>t0004816_203	Score: 1.5	PGSC0003DMG400018409|PGSC0003DMT400047374
>t0004816_203	Score: 1.5	PGSC0003DMG400018409|PGSC0003DMT400047372
>t0004816_203	Score: 1.5	PGSC0003DMG400018409|PGSC0003DMT400047375
>t0004816_203	Score: 1.5	PGSC0003DMG400018409|PGSC0003DMT400047373
>t0004868_200	Score: 1.5	PGSC0003DMG400021783|PGSC0003DMT400056073
>t0004874_200	Score: 1.5	PGSC0003DMG400028931|PGSC0003DMT400074447
>t0004874_200	Score: 1.5	PGSC0003DMG400035609|PGSC0003DMT400086038
>t0004878_200	Score: 1.5	PGSC0003DMG400040460|PGSC0003DMT400090889
>t0004889_199	Score: 1.5	PGSC0003DMG401023002|PGSC0003DMT400059215
>t0004912_198	Score: 1.5	PGSC0003DMG400018567|PGSC0003DMT400047765
>t0004912_198	Score: 1.5	PGSC0003DMG400018567|PGSC0003DMT400047766
>t0004919_198	Score: 1.5	PGSC0003DMG400016273|PGSC0003DMT400041951
>t0004919_198	Score: 1.5	PGSC0003DMG400016273|PGSC0003DMT400041952
>t0004919_198	Score: 1.5	PGSC0003DMG400016273|PGSC0003DMT400041950
>t0004927_198	Score: 1.5	PGSC0003DMG400002845|PGSC0003DMT400007401
>t0004997_195	Score: 1.5	PGSC0003DMG400006345|PGSC0003DMT400016238
>t0004997_195	Score: 1.5	PGSC0003DMG400006345|PGSC0003DMT400016241
>t0004997_195	Score: 1.5	PGSC0003DMG400006345|PGSC0003DMT400016240
>t0004997_195	Score: 1.5	PGSC0003DMG400006345|PGSC0003DMT400016236
>t0004997_195	Score: 1.5	PGSC0003DMG400006345|PGSC0003DMT400016239
>t0004997_195	Score: 1.5	PGSC0003DMG400006345|PGSC0003DMT400016237
>t0005014_194	Score: 1.5	PGSC0003DMG400012528|PGSC0003DMT400032625
>t0005014_194	Score: 1.5	PGSC0003DMG400012528|PGSC0003DMT400032627
>t0005014_194	Score: 1.5	PGSC0003DMG400037811|PGSC0003DMT400088240
>t0005018_194	Score: 1.5	PGSC0003DMG400003629|PGSC0003DMT400009339
>t0005082_192	Score: 1.5	PGSC0003DMG400025841|PGSC0003DMT400066504
>t0005082_192	Score: 1.5	PGSC0003DMG400025841|PGSC0003DMT400066502
>t0005082_192	Score: 1.5	PGSC0003DMG400025841|PGSC0003DMT400066503
>t0005082_192	Score: 1.5	PGSC0003DMG400025841|PGSC0003DMT400066501
>t0005082_192	Score: 1.5	PGSC0003DMG400025843|PGSC0003DMT400066507
>t0005082_192	Score: 1.5	PGSC0003DMG400025842|PGSC0003DMT400066505
>t0005123_190	Score: 1.5	PGSC0003DMG400023426|PGSC0003DMT400060216
>t0005147_190	Score: 1.5	PGSC0003DMG400012326|PGSC0003DMT400032109
>t0005147_190	Score: 1.5	PGSC0003DMG400012326|PGSC0003DMT400032110
>t0005163_189	Score: 1.5	PGSC0003DMG400036116|PGSC0003DMT400086545
>t0005163_189	Score: 1.5	PGSC0003DMG400046537|PGSC0003DMT400096966
>t0005169_189	Score: 1.5	PGSC0003DMG400009830|PGSC0003DMT400025464
>t0005186_188	Score: 1.5	PGSC0003DMG400026178|PGSC0003DMT400067326
>t0005194_188	Score: 1.5	PGSC0003DMG400011474|PGSC0003DMT400029857
>t0005246_186	Score: 1.5	PGSC0003DMG400017850|PGSC0003DMT400046008
>t0005293_184	Score: 1.5	PGSC0003DMG400019774|PGSC0003DMT400050912
>t0005293_184	Score: 1.5	PGSC0003DMG401019771|PGSC0003DMT400050897
>t0005322_183	Score: 1.5	PGSC0003DMG400006319|PGSC0003DMT400016171
>t0005343_182	Score: 1.5	PGSC0003DMG400033084|PGSC0003DMT400083158
>t0005358_181	Score: 1.5	PGSC0003DMG400001867|PGSC0003DMT400004722
>t0005363_181	Score: 1.5	PGSC0003DMG400013717|PGSC0003DMT400035659
>t0005363_181	Score: 1.5	PGSC0003DMG400013717|PGSC0003DMT400035658
>t0005363_181	Score: 1.5	PGSC0003DMG400013717|PGSC0003DMT400035657
>t0005388_180	Score: 1.5	PGSC0003DMG400024160|PGSC0003DMT400062084
>t0005406_180	Score: 1.5	PGSC0003DMG400002980|PGSC0003DMT400007707
>t0005463_178	Score: 1.5	PGSC0003DMG400041265|PGSC0003DMT400091694
>t0005470_177	Score: 1.5	PGSC0003DMG401017043|PGSC0003DMT400043917
>t0005502_177	Score: 1.5	PGSC0003DMG400007474|PGSC0003DMT400019333
>t0005523_176	Score: 1.5	PGSC0003DMG400012678|PGSC0003DMT400033026
>t0005523_176	Score: 1.5	PGSC0003DMG400012013|PGSC0003DMT400031352
>t0005523_176	Score: 1.5	PGSC0003DMG400030614|PGSC0003DMT400078669
>t0005582_174	Score: 1.5	PGSC0003DMG402031803|PGSC0003DMT400081345
>t0005594_174	Score: 1.5	PGSC0003DMG400023947|PGSC0003DMT400061530
>t0005738_170	Score: 1.5	PGSC0003DMG400030031|PGSC0003DMT400077212
>t0005752_169	Score: 1.5	PGSC0003DMG400016163|PGSC0003DMT400041688
>t0005840_167	Score: 1.5	PGSC0003DMG400034306|PGSC0003DMT400084724
>t0005904_164	Score: 1.5	PGSC0003DMG400031399|PGSC0003DMT400080636
>t0005904_164	Score: 1.5	PGSC0003DMG400031399|PGSC0003DMT400080637
>t0005937_164	Score: 1.5	PGSC0003DMG400026351|PGSC0003DMT400067754
>t0005939_164	Score: 1.5	PGSC0003DMG402028522|PGSC0003DMT400073401
>t0005954_163	Score: 1.5	PGSC0003DMG400030170|PGSC0003DMT400077577
>t0005980_163	Score: 1.5	PGSC0003DMG400007474|PGSC0003DMT400019333
>t0006128_158	Score: 1.5	PGSC0003DMG400026178|PGSC0003DMT400067326
>t0006151_157	Score: 1.5	PGSC0003DMG402021461|PGSC0003DMT400055271
>t0006231_155	Score: 1.5	PGSC0003DMG400023396|PGSC0003DMT400060129
>t0006231_155	Score: 1.5	PGSC0003DMG400029556|PGSC0003DMT400075987
>t0006279_154	Score: 1.5	PGSC0003DMG402005881|PGSC0003DMT400015059
>t0006279_154	Score: 1.5	PGSC0003DMG400005103|PGSC0003DMT400013077
>t0006279_154	Score: 1.5	PGSC0003DMG400007462|PGSC0003DMT400019306
>t0006283_154	Score: 1.5	PGSC0003DMG400005299|PGSC0003DMT400013566
>t0006306_153	Score: 1.5	PGSC0003DMG400024095|PGSC0003DMT400061915
>t0006339_152	Score: 1.5	PGSC0003DMG400027555|PGSC0003DMT400070851
>t0006339_152	Score: 1.5	PGSC0003DMG400027555|PGSC0003DMT400070850
>t0006351_152	Score: 1.5	PGSC0003DMG400038027|PGSC0003DMT400088456
>t0006434_150	Score: 1.5	PGSC0003DMG400020818|PGSC0003DMT400053668
>t0006438_150	Score: 1.5	PGSC0003DMG400020039|PGSC0003DMT400051594
>t0006462_149	Score: 1.5	PGSC0003DMG400019935|PGSC0003DMT400051335
>t0006462_149	Score: 1.5	PGSC0003DMG400019935|PGSC0003DMT400051331
>t0006462_149	Score: 1.5	PGSC0003DMG400019935|PGSC0003DMT400051332
>t0006525_148	Score: 1.5	PGSC0003DMG402017043|PGSC0003DMT400043919
>t0006526_148	Score: 1.5	PGSC0003DMG404013254|PGSC0003DMT400034486
>t0006526_148	Score: 1.5	PGSC0003DMG400021978|PGSC0003DMT400056540
>t0006526_148	Score: 1.5	PGSC0003DMG400021980|PGSC0003DMT400056542
>t0006526_148	Score: 1.5	PGSC0003DMG400039638|PGSC0003DMT400090067
>t0006543_148	Score: 1.5	PGSC0003DMG400000164|PGSC0003DMT400000477
>t0006590_147	Score: 1.5	PGSC0003DMG400010853|PGSC0003DMT400028130
>t0006590_147	Score: 1.5	PGSC0003DMG400028994|PGSC0003DMT400074577
>t0006611_146	Score: 1.5	PGSC0003DMG400004050|PGSC0003DMT400010372
>t0006611_146	Score: 1.5	PGSC0003DMG400004050|PGSC0003DMT400010372
>t0006611_146	Score: 1.5	PGSC0003DMG400014301|PGSC0003DMT400037102
>t0006611_146	Score: 1.5	PGSC0003DMG400014301|PGSC0003DMT400037102
>t0006611_146	Score: 1.5	PGSC0003DMG400014301|PGSC0003DMT400037102
>t0006611_146	Score: 1.5	PGSC0003DMG400014301|PGSC0003DMT400037102
>t0006611_146	Score: 1.5	PGSC0003DMG400014301|PGSC0003DMT400037102
>t0006611_146	Score: 1.5	PGSC0003DMG400014301|PGSC0003DMT400037102
>t0006611_146	Score: 1.5	PGSC0003DMG400014301|PGSC0003DMT400037102
>t0006611_146	Score: 1.5	PGSC0003DMG400014301|PGSC0003DMT400037102
>t0006611_146	Score: 1.5	PGSC0003DMG400014301|PGSC0003DMT400037102
>t0006611_146	Score: 1.5	PGSC0003DMG400014301|PGSC0003DMT400037102
>t0006611_146	Score: 1.5	PGSC0003DMG400015195|PGSC0003DMT400039288
>t0006611_146	Score: 1.5	PGSC0003DMG400042903|PGSC0003DMT400093332
>t0006611_146	Score: 1.5	PGSC0003DMG400035555|PGSC0003DMT400085984
>t0006674_144	Score: 1.5	PGSC0003DMG402017043|PGSC0003DMT400043919
>t0006712_144	Score: 1.5	PGSC0003DMG400001715|PGSC0003DMT400004320
>t0006712_144	Score: 1.5	PGSC0003DMG400012278|PGSC0003DMT400032004
>t0006717_144	Score: 1.5	PGSC0003DMG400029078|PGSC0003DMT400074776
>t0006738_143	Score: 1.5	PGSC0003DMG400006394|PGSC0003DMT400016360
>t0006738_143	Score: 1.5	PGSC0003DMG400006394|PGSC0003DMT400016359
>t0006738_143	Score: 1.5	PGSC0003DMG400006394|PGSC0003DMT400016358
>t0006774_143	Score: 1.5	PGSC0003DMG400019937|PGSC0003DMT400051337
>t0006856_141	Score: 1.5	PGSC0003DMG402028522|PGSC0003DMT400073401
>t0006860_140	Score: 1.5	PGSC0003DMG400011259|PGSC0003DMT400029301
>t0006877_140	Score: 1.5	PGSC0003DMG400016163|PGSC0003DMT400041688
>t0006929_139	Score: 1.5	PGSC0003DMG400037325|PGSC0003DMT400087754
>t0006965_138	Score: 1.5	PGSC0003DMG400012003|PGSC0003DMT400031321
>t0006965_138	Score: 1.5	PGSC0003DMG401017077|PGSC0003DMT400044016
>t0006965_138	Score: 1.5	PGSC0003DMG401017077|PGSC0003DMT400044015
>t0007016_137	Score: 1.5	PGSC0003DMG400033353|PGSC0003DMT400083497
>t0007048_136	Score: 1.5	PGSC0003DMG400013734|PGSC0003DMT400035706
>t0007048_136	Score: 1.5	PGSC0003DMG400013734|PGSC0003DMT400035708
>t0007099_135	Score: 1.5	PGSC0003DMG400026648|PGSC0003DMT400068514
>t0007111_135	Score: 1.5	PGSC0003DMG401030729|PGSC0003DMT400078964
>t0007117_135	Score: 1.5	PGSC0003DMG400005622|PGSC0003DMT400014328
>t0007135_135	Score: 1.5	PGSC0003DMG400035949|PGSC0003DMT400086378
>t0007229_133	Score: 1.5	PGSC0003DMG400024095|PGSC0003DMT400061915
>t0007284_132	Score: 1.5	PGSC0003DMG400014676|PGSC0003DMT400038064
>t0007305_131	Score: 1.5	PGSC0003DMG400009899|PGSC0003DMT400025631
>t0007348_130	Score: 1.5	PGSC0003DMG400019600|PGSC0003DMT400050427
>t0007360_130	Score: 1.5	PGSC0003DMG400028067|PGSC0003DMT400072135
>t0007360_130	Score: 1.5	PGSC0003DMG400024538|PGSC0003DMT400063081
>t0007394_129	Score: 1.5	PGSC0003DMG400028386|PGSC0003DMT400072982
>t0007394_129	Score: 1.5	PGSC0003DMG400028386|PGSC0003DMT400072983
>t0007394_129	Score: 1.5	PGSC0003DMG400028386|PGSC0003DMT400072980
>t0007394_129	Score: 1.5	PGSC0003DMG400028386|PGSC0003DMT400072981
>t0007407_129	Score: 1.5	PGSC0003DMG400026902|PGSC0003DMT400069157
>t0007407_129	Score: 1.5	PGSC0003DMG400026902|PGSC0003DMT400069156
>t0007409_129	Score: 1.5	PGSC0003DMG402031322|PGSC0003DMT400080454
>t0007409_129	Score: 1.5	PGSC0003DMG400031412|PGSC0003DMT400080661
>t0007409_129	Score: 1.5	PGSC0003DMG402031322|PGSC0003DMT400080455
>t0007409_129	Score: 1.5	PGSC0003DMG402031322|PGSC0003DMT400080456
>t0007412_129	Score: 1.5	PGSC0003DMG400007418|PGSC0003DMT400019171
>t0007476_128	Score: 1.5	PGSC0003DMG400009530|PGSC0003DMT400024633
>t0007476_128	Score: 1.5	PGSC0003DMG400009530|PGSC0003DMT400024630
>t0007476_128	Score: 1.5	PGSC0003DMG400026421|PGSC0003DMT400067929
>t0007591_126	Score: 1.5	PGSC0003DMG400012193|PGSC0003DMT400031783
>t0007591_126	Score: 1.5	PGSC0003DMG400012193|PGSC0003DMT400031782
>t0007624_125	Score: 1.5	PGSC0003DMG400014602|PGSC0003DMT400037853
>t0007683_124	Score: 1.5	PGSC0003DMG400008877|PGSC0003DMT400022903
>t0007689_124	Score: 1.5	PGSC0003DMG400006140|PGSC0003DMT400015718
>t0007706_124	Score: 1.5	PGSC0003DMG401016989|PGSC0003DMT400043766
>t0007718_124	Score: 1.5	PGSC0003DMG400002710|PGSC0003DMT400007015
>t0007718_124	Score: 1.5	PGSC0003DMG400002710|PGSC0003DMT400007016
>t0007741_123	Score: 1.5	PGSC0003DMG400028414|PGSC0003DMT400073057
>t0007744_123	Score: 1.5	PGSC0003DMG400030036|PGSC0003DMT400077224
>t0007780_122	Score: 1.5	PGSC0003DMG401011998|PGSC0003DMT400031304
>t0007785_122	Score: 1.5	PGSC0003DMG400004050|PGSC0003DMT400010372
>t0007814_122	Score: 1.5	PGSC0003DMG400004680|PGSC0003DMT400011925
>t0007814_122	Score: 1.5	PGSC0003DMG400023984|PGSC0003DMT400061610
>t0007934_119	Score: 1.5	PGSC0003DMG400008688|PGSC0003DMT400022407
>t0007934_119	Score: 1.5	PGSC0003DMG400008688|PGSC0003DMT400022405
>t0007940_119	Score: 1.5	PGSC0003DMG400018792|PGSC0003DMT400048374
>t0007940_119	Score: 1.5	PGSC0003DMG400016654|PGSC0003DMT400042951
>t0007940_119	Score: 1.5	PGSC0003DMG400016654|PGSC0003DMT400042952
>t0007996_119	Score: 1.5	PGSC0003DMG400040941|PGSC0003DMT400091370
>t0007999_119	Score: 1.5	PGSC0003DMG400028700|PGSC0003DMT400073853
>t0008005_119	Score: 1.5	PGSC0003DMG400002820|PGSC0003DMT400007326
>t0008005_119	Score: 1.5	PGSC0003DMG400017600|PGSC0003DMT400045355
>t0008027_118	Score: 1.5	PGSC0003DMG400015806|PGSC0003DMT400040874
>t0008076_118	Score: 1.5	PGSC0003DMG400036116|PGSC0003DMT400086545
>t0008076_118	Score: 1.5	PGSC0003DMG400046537|PGSC0003DMT400096966
>t0008103_117	Score: 1.5	PGSC0003DMG400026655|PGSC0003DMT400068527
>t0008131_117	Score: 1.5	PGSC0003DMG400005260|PGSC0003DMT400013484
>t0008132_117	Score: 1.5	PGSC0003DMG400026655|PGSC0003DMT400068527
>t0008137_117	Score: 1.5	PGSC0003DMG400006428|PGSC0003DMT400016451
>t0008137_117	Score: 1.5	PGSC0003DMG400006428|PGSC0003DMT400016453
>t0008137_117	Score: 1.5	PGSC0003DMG400006428|PGSC0003DMT400016452
>t0008162_116	Score: 1.5	PGSC0003DMG402024767|PGSC0003DMT400063726
>t0008178_116	Score: 1.5	PGSC0003DMG400016533|PGSC0003DMT400042632
>t0008178_116	Score: 1.5	PGSC0003DMG400025171|PGSC0003DMT400064806
>t0008178_116	Score: 1.5	PGSC0003DMG400030244|PGSC0003DMT400077746
>t0008241_115	Score: 1.5	PGSC0003DMG400015447|PGSC0003DMT400039933
>t0008321_114	Score: 1.5	PGSC0003DMG400017632|PGSC0003DMT400045450
>t0008330_114	Score: 1.5	PGSC0003DMG400017735|PGSC0003DMT400045736
>t0008361_113	Score: 1.5	PGSC0003DMG400036139|PGSC0003DMT400086568
>t0008399_113	Score: 1.5	PGSC0003DMG400006851|PGSC0003DMT400017657
>t0008425_112	Score: 1.5	PGSC0003DMG400000465|PGSC0003DMT400001233
>t0008441_112	Score: 1.5	EPlSTUG00000000160|EPlSTUT00000000160
>t0008441_112	Score: 1.5	PGSC0003DMG400016601|PGSC0003DMT400042758
>t0008460_112	Score: 1.5	PGSC0003DMG400026549|PGSC0003DMT400068293
>t0008460_112	Score: 1.5	PGSC0003DMG400026549|PGSC0003DMT400068294
>t0008460_112	Score: 1.5	PGSC0003DMG400026549|PGSC0003DMT400068295
>t0008483_112	Score: 1.5	PGSC0003DMG400016601|PGSC0003DMT400042758
>t0008534_111	Score: 1.5	PGSC0003DMG400015700|PGSC0003DMT400040604
>t0008549_111	Score: 1.5	PGSC0003DMG402003983|PGSC0003DMT400010170
>t0008549_111	Score: 1.5	PGSC0003DMG400003999|PGSC0003DMT400010211
>t0008549_111	Score: 1.5	PGSC0003DMG400003982|PGSC0003DMT400010166
>t0008549_111	Score: 1.5	PGSC0003DMG400025558|PGSC0003DMT400065695
>t0008574_111	Score: 1.5	PGSC0003DMG400027158|PGSC0003DMT400069842
>t0008586_110	Score: 1.5	PGSC0003DMG400000930|PGSC0003DMT400002447
>t0008586_110	Score: 1.5	PGSC0003DMG400000930|PGSC0003DMT400002446
>t0008586_110	Score: 1.5	PGSC0003DMG400000930|PGSC0003DMT400002445
>t0008586_110	Score: 1.5	PGSC0003DMG400011256|PGSC0003DMT400029291
>t0008586_110	Score: 1.5	PGSC0003DMG400011256|PGSC0003DMT400029290
>t0008598_110	Score: 1.5	PGSC0003DMG400016453|PGSC0003DMT400042428
>t0008625_110	Score: 1.5	PGSC0003DMG400019937|PGSC0003DMT400051337
>t0008700_109	Score: 1.5	PGSC0003DMG400024958|PGSC0003DMT400064250
>t0008713_109	Score: 1.5	PGSC0003DMG400007474|PGSC0003DMT400019333
>t0008717_109	Score: 1.5	PGSC0003DMG400031399|PGSC0003DMT400080636
>t0008717_109	Score: 1.5	PGSC0003DMG400031399|PGSC0003DMT400080637
>t0008730_108	Score: 1.5	PGSC0003DMG400010472|PGSC0003DMT400027151
>t0008739_108	Score: 1.5	PGSC0003DMG400004412|PGSC0003DMT400011271
>t0008739_108	Score: 1.5	PGSC0003DMG400004412|PGSC0003DMT400011270
>t0008739_108	Score: 1.5	PGSC0003DMG400004412|PGSC0003DMT400011269
>t0008751_108	Score: 1.5	PGSC0003DMG400009602|PGSC0003DMT400024841
>t0008763_108	Score: 1.5	PGSC0003DMG400014989|PGSC0003DMT400038785
>t0008763_108	Score: 1.5	PGSC0003DMG400014989|PGSC0003DMT400038784
>t0008772_108	Score: 1.5	PGSC0003DMG400015154|PGSC0003DMT400039194
>t0008772_108	Score: 1.5	PGSC0003DMG400015154|PGSC0003DMT400039193
>t0008772_108	Score: 1.5	PGSC0003DMG400015154|PGSC0003DMT400039192
>t0008772_108	Score: 1.5	PGSC0003DMG400015154|PGSC0003DMT400039195
>t0008781_108	Score: 1.5	PGSC0003DMG400030613|PGSC0003DMT400078667
>t0008806_107	Score: 1.5	PGSC0003DMG400033034|PGSC0003DMT400083041
>t0008815_107	Score: 1.5	PGSC0003DMG400036174|PGSC0003DMT400086603
>t0008853_107	Score: 1.5	PGSC0003DMG400003918|PGSC0003DMT400010000
>t0008858_107	Score: 1.5	PGSC0003DMG400027330|PGSC0003DMT400070298
>t0008911_106	Score: 1.5	PGSC0003DMG400002699|PGSC0003DMT400006971
>t0008911_106	Score: 1.5	PGSC0003DMG400033353|PGSC0003DMT400083497
>t0008931_106	Score: 1.5	PGSC0003DMG400014474|PGSC0003DMT400037518
>t0008931_106	Score: 1.5	PGSC0003DMG400014449|PGSC0003DMT400037438
>t0008934_106	Score: 1.5	PGSC0003DMG402019059|PGSC0003DMT400049040
>t0008937_106	Score: 1.5	PGSC0003DMG400028855|PGSC0003DMT400074259
>t0008937_106	Score: 1.5	PGSC0003DMG400028855|PGSC0003DMT400074257
>t0008937_106	Score: 1.5	PGSC0003DMG400028855|PGSC0003DMT400074258
>t0008937_106	Score: 1.5	PGSC0003DMG400028855|PGSC0003DMT400074254
>t0008944_106	Score: 1.5	PGSC0003DMG400015576|PGSC0003DMT400040238
>t0008944_106	Score: 1.5	PGSC0003DMG400015576|PGSC0003DMT400040237
>t0008944_106	Score: 1.5	PGSC0003DMG400015576|PGSC0003DMT400040239
>t0008944_106	Score: 1.5	PGSC0003DMG400015576|PGSC0003DMT400040240
>t0008948_106	Score: 1.5	PGSC0003DMG400006345|PGSC0003DMT400016238
>t0008948_106	Score: 1.5	PGSC0003DMG400006345|PGSC0003DMT400016241
>t0008948_106	Score: 1.5	PGSC0003DMG400006345|PGSC0003DMT400016240
>t0008948_106	Score: 1.5	PGSC0003DMG400006345|PGSC0003DMT400016236
>t0008948_106	Score: 1.5	PGSC0003DMG400006345|PGSC0003DMT400016239
>t0008948_106	Score: 1.5	PGSC0003DMG400006345|PGSC0003DMT400016237
>t0009014_105	Score: 1.5	PGSC0003DMG400022035|PGSC0003DMT400056663
>t0009031_105	Score: 1.5	PGSC0003DMG400007418|PGSC0003DMT400019171
>t0009071_104	Score: 1.5	PGSC0003DMG401023061|PGSC0003DMT400059356
>t0009100_104	Score: 1.5	PGSC0003DMG400019774|PGSC0003DMT400050912
>t0009100_104	Score: 1.5	PGSC0003DMG401019771|PGSC0003DMT400050897
>t0009104_104	Score: 1.5	PGSC0003DMG400014998|PGSC0003DMT400038811
>t0009104_104	Score: 1.5	PGSC0003DMG400014998|PGSC0003DMT400038812
>t0009109_104	Score: 1.5	PGSC0003DMG400005677|PGSC0003DMT400014496
>t0009131_104	Score: 1.5	PGSC0003DMG400002186|PGSC0003DMT400005587
>t0009154_103	Score: 1.5	PGSC0003DMG400004680|PGSC0003DMT400011925
>t0009184_103	Score: 1.5	PGSC0003DMG400028855|PGSC0003DMT400074259
>t0009184_103	Score: 1.5	PGSC0003DMG400028855|PGSC0003DMT400074257
>t0009184_103	Score: 1.5	PGSC0003DMG400028855|PGSC0003DMT400074258
>t0009184_103	Score: 1.5	PGSC0003DMG400028855|PGSC0003DMT400074254
>t0009201_103	Score: 1.5	PGSC0003DMG400029077|PGSC0003DMT400074774
>t0009203_103	Score: 1.5	PGSC0003DMG400024948|PGSC0003DMT400064215
>t0009226_103	Score: 1.5	PGSC0003DMG400024659|PGSC0003DMT400063396
>t0009239_102	Score: 1.5	PGSC0003DMG400006144|PGSC0003DMT400015725
>t0009244_102	Score: 1.5	PGSC0003DMG400001689|PGSC0003DMT400004244
>t0009244_102	Score: 1.5	PGSC0003DMG400015154|PGSC0003DMT400039194
>t0009244_102	Score: 1.5	PGSC0003DMG400015154|PGSC0003DMT400039193
>t0009244_102	Score: 1.5	PGSC0003DMG400015154|PGSC0003DMT400039192
>t0009244_102	Score: 1.5	PGSC0003DMG400015154|PGSC0003DMT400039195
>t0009255_102	Score: 1.5	PGSC0003DMG400000407|PGSC0003DMT400001074
>t0009255_102	Score: 1.5	PGSC0003DMG400000407|PGSC0003DMT400001075
>t0009255_102	Score: 1.5	PGSC0003DMG400010906|PGSC0003DMT400028299
>t0009255_102	Score: 1.5	PGSC0003DMG401031287|PGSC0003DMT400080354
>t0009255_102	Score: 1.5	PGSC0003DMG401031287|PGSC0003DMT400080355
>t0009294_102	Score: 1.5	PGSC0003DMG400007953|PGSC0003DMT400020527
>t0009302_102	Score: 1.5	PGSC0003DMG400000930|PGSC0003DMT400002447
>t0009302_102	Score: 1.5	PGSC0003DMG400000930|PGSC0003DMT400002446
>t0009302_102	Score: 1.5	PGSC0003DMG400000930|PGSC0003DMT400002445
>t0009302_102	Score: 1.5	PGSC0003DMG400002366|PGSC0003DMT400006090
>t0009302_102	Score: 1.5	PGSC0003DMG400011256|PGSC0003DMT400029291
>t0009302_102	Score: 1.5	PGSC0003DMG400011256|PGSC0003DMT400029290
>t0009315_102	Score: 1.5	PGSC0003DMG400012685|PGSC0003DMT400033041
>t0009315_102	Score: 1.5	PGSC0003DMG400012685|PGSC0003DMT400033040
>t0009315_102	Score: 1.5	PGSC0003DMG400012685|PGSC0003DMT400033042
>t0009351_101	Score: 1.5	PGSC0003DMG400009530|PGSC0003DMT400024633
>t0009351_101	Score: 1.5	PGSC0003DMG400009530|PGSC0003DMT400024630
>t0009351_101	Score: 1.5	PGSC0003DMG400023796|PGSC0003DMT400061153
>t0009351_101	Score: 1.5	PGSC0003DMG400026421|PGSC0003DMT400067929
>t0009385_101	Score: 1.5	PGSC0003DMG400006539|PGSC0003DMT400016723
>t0009385_101	Score: 1.5	PGSC0003DMG401013923|PGSC0003DMT400036160
>t0009471_100	Score: 1.5	PGSC0003DMG402028522|PGSC0003DMT400073401
>t0009506_99	Score: 1.5	PGSC0003DMG400026351|PGSC0003DMT400067754
>t0009519_99	Score: 1.5	PGSC0003DMG402024767|PGSC0003DMT400063726
>t0009617_98	Score: 1.5	PGSC0003DMG400015136|PGSC0003DMT400039139
>t0009634_98	Score: 1.5	PGSC0003DMG400021513|PGSC0003DMT400055410
>t0009635_98	Score: 1.5	PGSC0003DMG402027395|PGSC0003DMT400070464
>t0009688_98	Score: 1.5	PGSC0003DMG400030477|PGSC0003DMT400078304
>t0009746_97	Score: 1.5	PGSC0003DMG400002467|PGSC0003DMT400006319
>t0009746_97	Score: 1.5	PGSC0003DMG400002467|PGSC0003DMT400006318
>t0009746_97	Score: 1.5	PGSC0003DMG400002467|PGSC0003DMT400006320
>t0009752_97	Score: 1.5	PGSC0003DMG400000138|PGSC0003DMT400000387
>t0009807_96	Score: 1.5	PGSC0003DMG400006659|PGSC0003DMT400017055
>t0009868_96	Score: 1.5	PGSC0003DMG400024189|PGSC0003DMT400062156
>t0009953_95	Score: 1.5	PGSC0003DMG400017095|PGSC0003DMT400044062
>t0009965_95	Score: 1.5	PGSC0003DMG400023790|PGSC0003DMT400061145
>t0009967_95	Score: 1.5	PGSC0003DMG400007161|PGSC0003DMT400018459
>t0009967_95	Score: 1.5	PGSC0003DMG400007161|PGSC0003DMT400018458
>t0009974_95	Score: 1.5	PGSC0003DMG400030600|PGSC0003DMT400078626
>t0009974_95	Score: 1.5	PGSC0003DMG400030600|PGSC0003DMT400078627
>t0009974_95	Score: 1.5	PGSC0003DMG400030600|PGSC0003DMT400078628
>t0009974_95	Score: 1.5	PGSC0003DMG400030600|PGSC0003DMT400078625
>t0009988_95	Score: 1.5	PGSC0003DMG400003989|PGSC0003DMT400010185
>t0009988_95	Score: 1.5	PGSC0003DMG400003989|PGSC0003DMT400010186
>t0010004_95	Score: 1.5	PGSC0003DMG400011188|PGSC0003DMT400029076
>t0010004_95	Score: 1.5	PGSC0003DMG400011188|PGSC0003DMT400029077
>t0010014_94	Score: 1.5	PGSC0003DMG400012547|PGSC0003DMT400032673
>t0010014_94	Score: 1.5	PGSC0003DMG400012547|PGSC0003DMT400032670
>t0010031_94	Score: 1.5	PGSC0003DMG400030017|PGSC0003DMT400077180
>t0010134_93	Score: 1.5	PGSC0003DMG400003722|PGSC0003DMT400009545
>t0010134_93	Score: 1.5	PGSC0003DMG400003722|PGSC0003DMT400009544
>t0010134_93	Score: 1.5	PGSC0003DMG400006047|PGSC0003DMT400015483
>t0010134_93	Score: 1.5	PGSC0003DMG400024156|PGSC0003DMT400062079
>t0010134_93	Score: 1.5	PGSC0003DMG401029181|PGSC0003DMT400075026
>t0010134_93	Score: 1.5	PGSC0003DMG400024156|PGSC0003DMT400062078
>t0010146_93	Score: 1.5	PGSC0003DMG400019859|PGSC0003DMT400051127
>t0010159_93	Score: 1.5	PGSC0003DMG400005485|PGSC0003DMT400013991
>t0010179_93	Score: 1.5	PGSC0003DMG402023899|PGSC0003DMT400061415
>t0010218_93	Score: 1.5	PGSC0003DMG400016132|PGSC0003DMT400041615
>t0010218_93	Score: 1.5	PGSC0003DMG400016132|PGSC0003DMT400041616
>t0010230_92	Score: 1.5	PGSC0003DMG400017715|PGSC0003DMT400045666
>t0010237_92	Score: 1.5	PGSC0003DMG400010393|PGSC0003DMT400026951
>t0010242_92	Score: 1.5	PGSC0003DMG400011136|PGSC0003DMT400028924
>t0010283_92	Score: 1.5	PGSC0003DMG400022380|PGSC0003DMT400057637
>t0010283_92	Score: 1.5	PGSC0003DMG400022380|PGSC0003DMT400057635
>t0010283_92	Score: 1.5	PGSC0003DMG400022380|PGSC0003DMT400057638
>t0010375_91	Score: 1.5	PGSC0003DMG400001104|PGSC0003DMT400002828
>t0010375_91	Score: 1.5	PGSC0003DMG400003469|PGSC0003DMT400008916
>t0010375_91	Score: 1.5	PGSC0003DMG400003469|PGSC0003DMT400008915
>t0010375_91	Score: 1.5	PGSC0003DMG400015829|PGSC0003DMT400040923
>t0010418_91	Score: 1.5	PGSC0003DMG400014646|PGSC0003DMT400037977
>t0010447_90	Score: 1.5	PGSC0003DMG400019017|PGSC0003DMT400048941
>t0010537_90	Score: 1.5	PGSC0003DMG400033042|PGSC0003DMT400083074
>t0010544_90	Score: 1.5	PGSC0003DMG400024095|PGSC0003DMT400061915
>t0010647_89	Score: 1.5	PGSC0003DMG400012528|PGSC0003DMT400032625
>t0010647_89	Score: 1.5	PGSC0003DMG400012528|PGSC0003DMT400032627
>t0010658_89	Score: 1.5	PGSC0003DMG400014268|PGSC0003DMT400037019
>t0010678_88	Score: 1.5	PGSC0003DMG400008523|PGSC0003DMT400021983
>t0010678_88	Score: 1.5	PGSC0003DMG400008523|PGSC0003DMT400021981
>t0010678_88	Score: 1.5	PGSC0003DMG400008523|PGSC0003DMT400021982
>t0010703_88	Score: 1.5	PGSC0003DMG400024807|PGSC0003DMT400063816
>t0010724_88	Score: 1.5	PGSC0003DMG400003701|PGSC0003DMT400009493
>t0010724_88	Score: 1.5	PGSC0003DMG402027395|PGSC0003DMT400070464
>t0010725_88	Score: 1.5	PGSC0003DMG401012812|PGSC0003DMT400033353
>t0010785_88	Score: 1.5	PGSC0003DMG400012193|PGSC0003DMT400031783
>t0010785_88	Score: 1.5	PGSC0003DMG400012193|PGSC0003DMT400031782
>t0010858_87	Score: 1.5	PGSC0003DMG400010395|PGSC0003DMT400026954
>t0010915_87	Score: 1.5	PGSC0003DMG400030333|PGSC0003DMT400077992
>t0010915_87	Score: 1.5	PGSC0003DMG400030333|PGSC0003DMT400077991
>t0010978_86	Score: 1.5	PGSC0003DMG402023899|PGSC0003DMT400061415
>t0011042_86	Score: 1.5	PGSC0003DMG400010241|PGSC0003DMT400026528
>t0011042_86	Score: 1.5	PGSC0003DMG400027330|PGSC0003DMT400070298
>t0011059_85	Score: 1.5	PGSC0003DMG400020491|PGSC0003DMT400052799
>t0011059_85	Score: 1.5	PGSC0003DMG400020491|PGSC0003DMT400052800
>t0011080_85	Score: 1.5	PGSC0003DMG400021846|PGSC0003DMT400056229
>t0011188_84	Score: 1.5	PGSC0003DMG400023995|PGSC0003DMT400061642
>t0011193_84	Score: 1.5	PGSC0003DMG400015154|PGSC0003DMT400039194
>t0011193_84	Score: 1.5	PGSC0003DMG400015154|PGSC0003DMT400039193
>t0011193_84	Score: 1.5	PGSC0003DMG400015154|PGSC0003DMT400039192
>t0011193_84	Score: 1.5	PGSC0003DMG400015154|PGSC0003DMT400039195
>t0011194_84	Score: 1.5	PGSC0003DMG400013299|PGSC0003DMT400034605
>t0011194_84	Score: 1.5	PGSC0003DMG400013299|PGSC0003DMT400034606
>t0011198_84	Score: 1.5	PGSC0003DMG400022412|PGSC0003DMT400057729
>t0011239_84	Score: 1.5	PGSC0003DMG400002671|PGSC0003DMT400006887
>t0011239_84	Score: 1.5	PGSC0003DMG400002671|PGSC0003DMT400006885
>t0011244_84	Score: 1.5	PGSC0003DMG400009530|PGSC0003DMT400024633
>t0011244_84	Score: 1.5	PGSC0003DMG400009530|PGSC0003DMT400024630
>t0011244_84	Score: 1.5	PGSC0003DMG400023796|PGSC0003DMT400061153
>t0011345_83	Score: 1.5	PGSC0003DMG400012166|PGSC0003DMT400031707
>t0011345_83	Score: 1.5	PGSC0003DMG400012166|PGSC0003DMT400031706
>t0011402_83	Score: 1.5	PGSC0003DMG400034426|PGSC0003DMT400084855
>t0011416_83	Score: 1.5	PGSC0003DMG402021564|PGSC0003DMT400055531
>t0011463_82	Score: 1.5	PGSC0003DMG400017154|PGSC0003DMT400044190
>t0011483_82	Score: 1.5	PGSC0003DMG400019530|PGSC0003DMT400050277
>t0011512_82	Score: 1.5	PGSC0003DMG400030017|PGSC0003DMT400077180
>t0011642_81	Score: 1.5	PGSC0003DMG400028600|PGSC0003DMT400073631
>t0011642_81	Score: 1.5	PGSC0003DMG400028600|PGSC0003DMT400073630
>t0011688_81	Score: 1.5	PGSC0003DMG400004999|PGSC0003DMT400012843
>t0011704_81	Score: 1.5	PGSC0003DMG400023896|PGSC0003DMT400061399
>t0011727_80	Score: 1.5	PGSC0003DMG400004235|PGSC0003DMT400010830
>t0011755_80	Score: 1.5	PGSC0003DMG400008169|PGSC0003DMT400021093
>t0011755_80	Score: 1.5	PGSC0003DMG401017077|PGSC0003DMT400044016
>t0011755_80	Score: 1.5	PGSC0003DMG401017077|PGSC0003DMT400044015
>t0011838_80	Score: 1.5	PGSC0003DMG400004582|PGSC0003DMT400011660
>t0011900_79	Score: 1.5	PGSC0003DMG400029556|PGSC0003DMT400075987
>t0011932_79	Score: 1.5	PGSC0003DMG400000477|PGSC0003DMT400001249
>t0011932_79	Score: 1.5	PGSC0003DMG400001285|PGSC0003DMT400003247
>t0011932_79	Score: 1.5	PGSC0003DMG400000477|PGSC0003DMT400001248
>t0011932_79	Score: 1.5	PGSC0003DMG400018974|PGSC0003DMT400048835
>t0011932_79	Score: 1.5	PGSC0003DMG400040325|PGSC0003DMT400090754
>t0011971_79	Score: 1.5	PGSC0003DMG401003184|PGSC0003DMT400008254
>t0012004_78	Score: 1.5	PGSC0003DMG400010177|PGSC0003DMT400026382
>t0012062_78	Score: 1.5	PGSC0003DMG400007452|PGSC0003DMT400019283
>t0012080_78	Score: 1.5	PGSC0003DMG400009078|PGSC0003DMT400023448
>t0012080_78	Score: 1.5	PGSC0003DMG400029040|PGSC0003DMT400074683
>t0012112_78	Score: 1.5	PGSC0003DMG400002845|PGSC0003DMT400007401
>t0012127_78	Score: 1.5	PGSC0003DMG400015408|PGSC0003DMT400039849
>t0012130_78	Score: 1.5	PGSC0003DMG400000657|PGSC0003DMT400001759
>t0012131_78	Score: 1.5	PGSC0003DMG400004882|PGSC0003DMT400012506
>t0012131_78	Score: 1.5	PGSC0003DMG400004882|PGSC0003DMT400012505
>t0012131_78	Score: 1.5	PGSC0003DMG400004882|PGSC0003DMT400012503
>t0012131_78	Score: 1.5	PGSC0003DMG400004882|PGSC0003DMT400012504
>t0012142_77	Score: 1.5	PGSC0003DMG400020257|PGSC0003DMT400052226
>t0012174_77	Score: 1.5	PGSC0003DMG400004984|PGSC0003DMT400012793
>t0012174_77	Score: 1.5	PGSC0003DMG400004984|PGSC0003DMT400012792
>t0012174_77	Score: 1.5	PGSC0003DMG400007956|PGSC0003DMT400020537
>t0012192_77	Score: 1.5	PGSC0003DMG400010746|PGSC0003DMT400027923
>t0012192_77	Score: 1.5	PGSC0003DMG400010746|PGSC0003DMT400027921
>t0012192_77	Score: 1.5	PGSC0003DMG400010746|PGSC0003DMT400027924
>t0012192_77	Score: 1.5	PGSC0003DMG400010746|PGSC0003DMT400027922
>t0012273_77	Score: 1.5	PGSC0003DMG400016363|PGSC0003DMT400042167
>t0012273_77	Score: 1.5	PGSC0003DMG400016363|PGSC0003DMT400042168
>t0012360_76	Score: 1.5	PGSC0003DMG400030017|PGSC0003DMT400077180
>t0012410_76	Score: 1.5	PGSC0003DMG400003747|PGSC0003DMT400009605
>t0012433_76	Score: 1.5	PGSC0003DMG400020682|PGSC0003DMT400053292
>t0012453_76	Score: 1.5	PGSC0003DMG400021394|PGSC0003DMT400055131
>t0012480_76	Score: 1.5	PGSC0003DMG400001940|PGSC0003DMT400004880
>t0012525_75	Score: 1.5	PGSC0003DMG400017150|PGSC0003DMT400044180
>t0012585_75	Score: 1.5	PGSC0003DMG400001982|PGSC0003DMT400005012
>t0012647_75	Score: 1.5	PGSC0003DMG400008004|PGSC0003DMT400020654
>t0012663_74	Score: 1.5	PGSC0003DMG400018409|PGSC0003DMT400047374
>t0012663_74	Score: 1.5	PGSC0003DMG400018409|PGSC0003DMT400047372
>t0012663_74	Score: 1.5	PGSC0003DMG400018409|PGSC0003DMT400047375
>t0012663_74	Score: 1.5	PGSC0003DMG400018409|PGSC0003DMT400047373
>t0012723_74	Score: 1.5	PGSC0003DMG400006319|PGSC0003DMT400016171
>t0012804_74	Score: 1.5	PGSC0003DMG400026421|PGSC0003DMT400067929
>t0012805_74	Score: 1.5	PGSC0003DMG400003597|PGSC0003DMT400009271
>t0012817_74	Score: 1.5	PGSC0003DMG400022932|PGSC0003DMT400059043
>t0012817_74	Score: 1.5	PGSC0003DMG400022932|PGSC0003DMT400059041
>t0012817_74	Score: 1.5	PGSC0003DMG401021149|PGSC0003DMT400054496
>t0012817_74	Score: 1.5	PGSC0003DMG400022932|PGSC0003DMT400059042
>t0012817_74	Score: 1.5	PGSC0003DMG401021149|PGSC0003DMT400054494
>t0012828_74	Score: 1.5	PGSC0003DMG400000301|PGSC0003DMT400000810
>t0012876_73	Score: 1.5	PGSC0003DMG400007743|PGSC0003DMT400020005
>t0012877_73	Score: 1.5	PGSC0003DMG400026945|PGSC0003DMT400069270
>t0012877_73	Score: 1.5	PGSC0003DMG400044930|PGSC0003DMT400095359
>t0012878_73	Score: 1.5	PGSC0003DMG400024948|PGSC0003DMT400064215
>t0012896_73	Score: 1.5	PGSC0003DMG400004401|PGSC0003DMT400011236
>t0012896_73	Score: 1.5	PGSC0003DMG400004151|PGSC0003DMT400010632
>t0012896_73	Score: 1.5	PGSC0003DMG400004151|PGSC0003DMT400010631
>t0012896_73	Score: 1.5	PGSC0003DMG400004397|PGSC0003DMT400011225
>t0012937_73	Score: 1.5	PGSC0003DMG400023187|PGSC0003DMT400059656
>t0012947_73	Score: 1.5	PGSC0003DMG400003402|PGSC0003DMT400008759
>t0012947_73	Score: 1.5	PGSC0003DMG400020555|PGSC0003DMT400052971
>t0013013_72	Score: 1.5	PGSC0003DMG400006466|PGSC0003DMT400016556
>t0013027_72	Score: 1.5	PGSC0003DMG400001940|PGSC0003DMT400004880
>t0013075_72	Score: 1.5	PGSC0003DMG400010746|PGSC0003DMT400027923
>t0013075_72	Score: 1.5	PGSC0003DMG400010746|PGSC0003DMT400027921
>t0013075_72	Score: 1.5	PGSC0003DMG400010746|PGSC0003DMT400027924
>t0013075_72	Score: 1.5	PGSC0003DMG400010746|PGSC0003DMT400027922
>t0013158_71	Score: 1.5	PGSC0003DMG400000560|PGSC0003DMT400001511
>t0013158_71	Score: 1.5	PGSC0003DMG400000560|PGSC0003DMT400001512
>t0013168_71	Score: 1.5	PGSC0003DMG400033353|PGSC0003DMT400083497
>t0013185_71	Score: 1.5	PGSC0003DMG400029249|PGSC0003DMT400075178
>t0013185_71	Score: 1.5	PGSC0003DMG400029249|PGSC0003DMT400075177
>t0013261_71	Score: 1.5	PGSC0003DMG400008596|PGSC0003DMT400022157
>t0013261_71	Score: 1.5	PGSC0003DMG400008596|PGSC0003DMT400022156
>t0013275_71	Score: 1.5	PGSC0003DMG401029469|PGSC0003DMT400075795
>t0013275_71	Score: 1.5	PGSC0003DMG401029469|PGSC0003DMT400075797
>t0013275_71	Score: 1.5	PGSC0003DMG401029469|PGSC0003DMT400075792
>t0013275_71	Score: 1.5	PGSC0003DMG401029469|PGSC0003DMT400075796
>t0013275_71	Score: 1.5	PGSC0003DMG401029469|PGSC0003DMT400075794
>t0013275_71	Score: 1.5	PGSC0003DMG401029469|PGSC0003DMT400075790
>t0013275_71	Score: 1.5	PGSC0003DMG401029469|PGSC0003DMT400075793
>t0013286_71	Score: 1.5	PGSC0003DMG400028115|PGSC0003DMT400072245
>t0013286_71	Score: 1.5	PGSC0003DMG400028115|PGSC0003DMT400072243
>t0013286_71	Score: 1.5	PGSC0003DMG400028115|PGSC0003DMT400072244
>t0013390_70	Score: 1.5	PGSC0003DMG400022848|PGSC0003DMT400058799
>t0013443_70	Score: 1.5	PGSC0003DMG400022089|PGSC0003DMT400056800
>t0013443_70	Score: 1.5	PGSC0003DMG400022043|PGSC0003DMT400056685
>t0013443_70	Score: 1.5	PGSC0003DMG400034621|PGSC0003DMT400085050
>t0013577_69	Score: 1.5	PGSC0003DMG400035609|PGSC0003DMT400086038
>t0013587_69	Score: 1.5	PGSC0003DMG400026648|PGSC0003DMT400068514
>t0013652_69	Score: 1.5	PGSC0003DMG400016127|PGSC0003DMT400041605
>t0013746_68	Score: 1.5	PGSC0003DMG400019530|PGSC0003DMT400050277
>t0013754_68	Score: 1.5	PGSC0003DMG400022610|PGSC0003DMT400058229
>t0013755_68	Score: 1.5	PGSC0003DMG400014482|PGSC0003DMT400037547
>t0013755_68	Score: 1.5	PGSC0003DMG400014482|PGSC0003DMT400037548
>t0013755_68	Score: 1.5	PGSC0003DMG400014480|PGSC0003DMT400037542
>t0013807_68	Score: 1.5	PGSC0003DMG400015368|PGSC0003DMT400039768
>t0013820_68	Score: 1.5	PGSC0003DMG400028520|PGSC0003DMT400073396
>t0013820_68	Score: 1.5	PGSC0003DMG400024502|PGSC0003DMT400062963
>t0013820_68	Score: 1.5	PGSC0003DMG400024502|PGSC0003DMT400062962
>t0013823_68	Score: 1.5	PGSC0003DMG400018214|PGSC0003DMT400046887
>t0014037_67	Score: 1.5	PGSC0003DMG400010540|PGSC0003DMT400027331
>t0014062_67	Score: 1.5	PGSC0003DMG400023426|PGSC0003DMT400060216
>t0014136_67	Score: 1.5	PGSC0003DMG400013949|PGSC0003DMT400036235
>t0014151_67	Score: 1.5	PGSC0003DMG400009599|PGSC0003DMT400024833
>t0014151_67	Score: 1.5	PGSC0003DMG400019445|PGSC0003DMT400050062
>t0014332_66	Score: 1.5	PGSC0003DMG402028522|PGSC0003DMT400073401
>t0014343_66	Score: 1.5	PGSC0003DMG400007289|PGSC0003DMT400018802
>t0014362_66	Score: 1.5	PGSC0003DMG400006701|PGSC0003DMT400017172
>t0014362_66	Score: 1.5	PGSC0003DMG400006701|PGSC0003DMT400017171
>t0014362_66	Score: 1.5	PGSC0003DMG400006701|PGSC0003DMT400017170
>t0014362_66	Score: 1.5	PGSC0003DMG400006701|PGSC0003DMT400017173
>t0014377_66	Score: 1.5	PGSC0003DMG400012638|PGSC0003DMT400032907
>t0014388_66	Score: 1.5	PGSC0003DMG400029040|PGSC0003DMT400074683
>t0014406_65	Score: 1.5	PGSC0003DMG400016909|PGSC0003DMT400043546
>t0014406_65	Score: 1.5	PGSC0003DMG400016909|PGSC0003DMT400043547
>t0014406_65	Score: 1.5	PGSC0003DMG400016909|PGSC0003DMT400043545
>t0014474_65	Score: 1.5	PGSC0003DMG400040055|PGSC0003DMT400090484
>t0014474_65	Score: 1.5	PGSC0003DMG400035293|PGSC0003DMT400085722
>t0014474_65	Score: 1.5	PGSC0003DMG400046696|PGSC0003DMT400097125
>t0014801_64	Score: 1.5	PGSC0003DMG400045370|PGSC0003DMT400095799
>t0014833_64	Score: 1.5	PGSC0003DMG400001940|PGSC0003DMT400004880
>t0014953_63	Score: 1.5	PGSC0003DMG400002394|PGSC0003DMT400006155
>t0014953_63	Score: 1.5	PGSC0003DMG400008868|PGSC0003DMT400022873
>t0014953_63	Score: 1.5	PGSC0003DMG400016239|PGSC0003DMT400041848
>t0014953_63	Score: 1.5	PGSC0003DMG400038034|PGSC0003DMT400088463
>t0015103_62	Score: 1.5	PGSC0003DMG400028735|PGSC0003DMT400073944
>t0015132_62	Score: 1.5	PGSC0003DMG400015597|PGSC0003DMT400040287
>t0015229_62	Score: 1.5	PGSC0003DMG400016115|PGSC0003DMT400041579
>t0015229_62	Score: 1.5	PGSC0003DMG400016115|PGSC0003DMT400041578
>t0015330_61	Score: 1.5	PGSC0003DMG400015576|PGSC0003DMT400040238
>t0015330_61	Score: 1.5	PGSC0003DMG400015576|PGSC0003DMT400040237
>t0015330_61	Score: 1.5	PGSC0003DMG400015576|PGSC0003DMT400040239
>t0015330_61	Score: 1.5	PGSC0003DMG400015576|PGSC0003DMT400040240
>t0015340_61	Score: 1.5	PGSC0003DMG400009560|PGSC0003DMT400024731
>t0015350_61	Score: 1.5	PGSC0003DMG400026815|PGSC0003DMT400068941
>t0015350_61	Score: 1.5	PGSC0003DMG400040051|PGSC0003DMT400090480
>t0015411_61	Score: 1.5	PGSC0003DMG400004483|PGSC0003DMT400011429
>t0015411_61	Score: 1.5	PGSC0003DMG400004483|PGSC0003DMT400011430
>t0015449_61	Score: 1.5	PGSC0003DMG400008148|PGSC0003DMT400021053
>t0015463_61	Score: 1.5	PGSC0003DMG400000702|PGSC0003DMT400001865
>t0015473_61	Score: 1.5	PGSC0003DMG400029266|PGSC0003DMT400075242
>t0015510_61	Score: 1.5	PGSC0003DMG400014472|PGSC0003DMT400037513
>t0015510_61	Score: 1.5	PGSC0003DMG400011823|PGSC0003DMT400030857
>t0015541_61	Score: 1.5	PGSC0003DMG400015132|PGSC0003DMT400039134
>t0015541_61	Score: 1.5	PGSC0003DMG402028685|PGSC0003DMT400073832
>t0015541_61	Score: 1.5	PGSC0003DMG402028685|PGSC0003DMT400073833
>t0015593_60	Score: 1.5	PGSC0003DMG400002531|PGSC0003DMT400006490
>t0015593_60	Score: 1.5	PGSC0003DMG400002732|PGSC0003DMT400007071
>t0015643_60	Score: 1.5	PGSC0003DMG400005245|PGSC0003DMT400013436
>t0015643_60	Score: 1.5	PGSC0003DMG400005245|PGSC0003DMT400013440
>t0015643_60	Score: 1.5	PGSC0003DMG400005245|PGSC0003DMT400013437
>t0015643_60	Score: 1.5	PGSC0003DMG400005245|PGSC0003DMT400013441
>t0015681_60	Score: 1.5	PGSC0003DMG400041265|PGSC0003DMT400091694
>t0015700_60	Score: 1.5	PGSC0003DMG400007289|PGSC0003DMT400018802
>t0015718_60	Score: 1.5	PGSC0003DMG401011998|PGSC0003DMT400031304
>t0015733_60	Score: 1.5	PGSC0003DMG400012169|PGSC0003DMT400031718
>t0015733_60	Score: 1.5	PGSC0003DMG400020691|PGSC0003DMT400053314
>t0015733_60	Score: 1.5	PGSC0003DMG400017997|PGSC0003DMT400046367
>t0015733_60	Score: 1.5	PGSC0003DMG400035252|PGSC0003DMT400085681
>t0015789_60	Score: 1.5	PGSC0003DMG400007161|PGSC0003DMT400018459
>t0015789_60	Score: 1.5	PGSC0003DMG400007161|PGSC0003DMT400018458
>t0015822_60	Score: 1.5	PGSC0003DMG400015214|PGSC0003DMT400039340
>t0015893_59	Score: 1.5	PGSC0003DMG400013486|PGSC0003DMT400035068
>t0015965_59	Score: 1.5	PGSC0003DMG400001465|PGSC0003DMT400003723
>t0016045_59	Score: 1.5	PGSC0003DMG400021095|PGSC0003DMT400054348
>t0016054_59	Score: 1.5	PGSC0003DMG400028386|PGSC0003DMT400072982
>t0016054_59	Score: 1.5	PGSC0003DMG400028386|PGSC0003DMT400072983
>t0016054_59	Score: 1.5	PGSC0003DMG400028386|PGSC0003DMT400072980
>t0016054_59	Score: 1.5	PGSC0003DMG400028386|PGSC0003DMT400072981
>t0016069_59	Score: 1.5	PGSC0003DMG400008152|PGSC0003DMT400021061
>t0016070_59	Score: 1.5	PGSC0003DMG400008512|PGSC0003DMT400021958
>t0016075_59	Score: 1.5	PGSC0003DMG400023896|PGSC0003DMT400061399
>t0016197_58	Score: 1.5	PGSC0003DMG400021569|PGSC0003DMT400055543
>t0016197_58	Score: 1.5	PGSC0003DMG400021569|PGSC0003DMT400055542
>t0016233_58	Score: 1.5	PGSC0003DMG400042720|PGSC0003DMT400093149
>t0016259_58	Score: 1.5	PGSC0003DMG400028414|PGSC0003DMT400073057
>t0016281_58	Score: 1.5	PGSC0003DMG400011989|PGSC0003DMT400031288
>t0016319_58	Score: 1.5	PGSC0003DMG400002980|PGSC0003DMT400007707
>t0016333_58	Score: 1.5	PGSC0003DMG400024881|PGSC0003DMT400064014
>t0016363_58	Score: 1.5	PGSC0003DMG401021149|PGSC0003DMT400054496
>t0016363_58	Score: 1.5	PGSC0003DMG401021149|PGSC0003DMT400054494
>t0016483_57	Score: 1.5	PGSC0003DMG400007956|PGSC0003DMT400020537
>t0016530_57	Score: 1.5	PGSC0003DMG400003857|PGSC0003DMT400009839
>t0016633_57	Score: 1.5	PGSC0003DMG400004047|PGSC0003DMT400010366
>t0016633_57	Score: 1.5	PGSC0003DMG400019605|PGSC0003DMT400050453
>t0016633_57	Score: 1.5	PGSC0003DMG402019416|PGSC0003DMT400049972
>t0016633_57	Score: 1.5	PGSC0003DMG402019416|PGSC0003DMT400049974
>t0016633_57	Score: 1.5	PGSC0003DMG402019416|PGSC0003DMT400049971
>t0016633_57	Score: 1.5	PGSC0003DMG400019605|PGSC0003DMT400050451
>t0016633_57	Score: 1.5	PGSC0003DMG402019416|PGSC0003DMT400049973
>t0016689_57	Score: 1.5	PGSC0003DMG400027034|PGSC0003DMT400069542
>t0016732_56	Score: 1.5	PGSC0003DMG400007289|PGSC0003DMT400018802
>t0016794_56	Score: 1.5	PGSC0003DMG400018591|PGSC0003DMT400047834
>t0016916_56	Score: 1.5	PGSC0003DMG400040472|PGSC0003DMT400090901
>t0016987_56	Score: 1.5	PGSC0003DMG402016475|PGSC0003DMT400042484
>t0016997_56	Score: 1.5	PGSC0003DMG400015491|PGSC0003DMT400040046
>t0017026_56	Score: 1.5	PGSC0003DMG400011989|PGSC0003DMT400031288
>t0017079_55	Score: 1.5	PGSC0003DMG400018591|PGSC0003DMT400047834
>t0017110_55	Score: 1.5	PGSC0003DMG400022610|PGSC0003DMT400058229
>t0017293_55	Score: 1.5	PGSC0003DMG400042988|PGSC0003DMT400093417
>t0017303_55	Score: 1.5	PGSC0003DMG400001867|PGSC0003DMT400004722
>t0017338_55	Score: 1.5	PGSC0003DMG400002012|PGSC0003DMT400005084
>t0017343_55	Score: 1.5	PGSC0003DMG400023867|PGSC0003DMT400061323
>t0017362_55	Score: 1.5	PGSC0003DMG400020593|PGSC0003DMT400053080
>t0017362_55	Score: 1.5	PGSC0003DMG400020593|PGSC0003DMT400053079
>t0017441_54	Score: 1.5	PGSC0003DMG400026579|PGSC0003DMT400068351
>t0017441_54	Score: 1.5	PGSC0003DMG400026579|PGSC0003DMT400068350
>t0017491_54	Score: 1.5	PGSC0003DMG400007900|PGSC0003DMT400020447
>t0017500_54	Score: 1.5	PGSC0003DMG400007161|PGSC0003DMT400018459
>t0017500_54	Score: 1.5	PGSC0003DMG400007161|PGSC0003DMT400018458
>t0017506_54	Score: 1.5	PGSC0003DMG400028525|PGSC0003DMT400073432
>t0017550_54	Score: 1.5	PGSC0003DMG400027637|PGSC0003DMT400071059
>t0017567_54	Score: 1.5	PGSC0003DMG400042988|PGSC0003DMT400093417
>t0017570_54	Score: 1.5	PGSC0003DMG400002783|PGSC0003DMT400007190
>t0017570_54	Score: 1.5	PGSC0003DMG400002783|PGSC0003DMT400007193
>t0017570_54	Score: 1.5	PGSC0003DMG400002783|PGSC0003DMT400007197
>t0017570_54	Score: 1.5	PGSC0003DMG400002783|PGSC0003DMT400007191
>t0017570_54	Score: 1.5	PGSC0003DMG400002783|PGSC0003DMT400007192
>t0017570_54	Score: 1.5	PGSC0003DMG400007418|PGSC0003DMT400019171
>t0017714_54	Score: 1.5	PGSC0003DMG400018493|PGSC0003DMT400047586
>t0017783_53	Score: 1.5	PGSC0003DMG400020770|PGSC0003DMT400053543
>t0017784_53	Score: 1.5	PGSC0003DMG400023995|PGSC0003DMT400061642
>t0017834_53	Score: 1.5	PGSC0003DMG401009228|PGSC0003DMT400023851
>t0017881_53	Score: 1.5	PGSC0003DMG400011930|PGSC0003DMT400031151
>t0017881_53	Score: 1.5	PGSC0003DMG400011930|PGSC0003DMT400031153
>t0017885_53	Score: 1.5	PGSC0003DMG400011200|PGSC0003DMT400029115
>t0017885_53	Score: 1.5	PGSC0003DMG400011200|PGSC0003DMT400029114
>t0018061_53	Score: 1.5	PGSC0003DMG400000930|PGSC0003DMT400002447
>t0018061_53	Score: 1.5	PGSC0003DMG400000930|PGSC0003DMT400002446
>t0018061_53	Score: 1.5	PGSC0003DMG400000930|PGSC0003DMT400002445
>t0018061_53	Score: 1.5	PGSC0003DMG400002366|PGSC0003DMT400006090
>t0018061_53	Score: 1.5	PGSC0003DMG400012792|PGSC0003DMT400033308
>t0018061_53	Score: 1.5	PGSC0003DMG400011256|PGSC0003DMT400029291
>t0018061_53	Score: 1.5	PGSC0003DMG400011256|PGSC0003DMT400029290
>t0018061_53	Score: 1.5	PGSC0003DMG400021507|PGSC0003DMT400055387
>t0018061_53	Score: 1.5	PGSC0003DMG400021507|PGSC0003DMT400055388
>t0018136_52	Score: 1.5	PGSC0003DMG400007149|PGSC0003DMT400018414
>t0018136_52	Score: 1.5	PGSC0003DMG400007149|PGSC0003DMT400018416
>t0018269_52	Score: 1.5	PGSC0003DMG401011998|PGSC0003DMT400031304
>t0018310_52	Score: 1.5	PGSC0003DMG400034426|PGSC0003DMT400084855
>t0018444_51	Score: 1.5	PGSC0003DMG400045370|PGSC0003DMT400095799
>t0018566_51	Score: 1.5	PGSC0003DMG400015331|PGSC0003DMT400039642
>t0018566_51	Score: 1.5	PGSC0003DMG400015331|PGSC0003DMT400039644
>t0018566_51	Score: 1.5	PGSC0003DMG400015331|PGSC0003DMT400039643
>t0018570_51	Score: 1.5	PGSC0003DMG400014989|PGSC0003DMT400038785
>t0018570_51	Score: 1.5	PGSC0003DMG400014989|PGSC0003DMT400038784
>t0018607_51	Score: 1.5	PGSC0003DMG400020412|PGSC0003DMT400052590
>t0018611_51	Score: 1.5	PGSC0003DMG400018290|PGSC0003DMT400047135
>t0018786_50	Score: 1.5	PGSC0003DMG400030614|PGSC0003DMT400078669
>t0018786_50	Score: 1.5	PGSC0003DMG400032142|PGSC0003DMT400081865
>t0018797_50	Score: 1.5	PGSC0003DMG400043617|PGSC0003DMT400094046
>t0018845_50	Score: 1.5	PGSC0003DMG400016826|PGSC0003DMT400043338
>t0018845_50	Score: 1.5	PGSC0003DMG400039723|PGSC0003DMT400090152
>t0018919_50	Score: 1.5	PGSC0003DMG400026920|PGSC0003DMT400069211
>t0018919_50	Score: 1.5	PGSC0003DMG400026920|PGSC0003DMT400069208
>t0018919_50	Score: 1.5	PGSC0003DMG400026920|PGSC0003DMT400069212
>t0018919_50	Score: 1.5	PGSC0003DMG400026920|PGSC0003DMT400069209
>t0018919_50	Score: 1.5	PGSC0003DMG400026920|PGSC0003DMT400069210
>t0018921_50	Score: 1.5	PGSC0003DMG400012830|PGSC0003DMT400033395
>t0018991_50	Score: 1.5	PGSC0003DMG400033337|PGSC0003DMT400083476
>t0019072_50	Score: 1.5	PGSC0003DMG400000068|PGSC0003DMT400000225
>t0019105_50	Score: 1.5	PGSC0003DMG400002987|PGSC0003DMT400007729
>t0019105_50	Score: 1.5	PGSC0003DMG400002987|PGSC0003DMT400007728
>t0019105_50	Score: 1.5	PGSC0003DMG400002987|PGSC0003DMT400007730
>t0019105_50	Score: 1.5	PGSC0003DMG400012890|PGSC0003DMT400033565
>t0019105_50	Score: 1.5	PGSC0003DMG400012890|PGSC0003DMT400033568
>t0019105_50	Score: 1.5	PGSC0003DMG400012890|PGSC0003DMT400033566
>t0019105_50	Score: 1.5	PGSC0003DMG400019431|PGSC0003DMT400050008
>t0019105_50	Score: 1.5	PGSC0003DMG400019431|PGSC0003DMT400050009
>t0000014_31670	Score: 1.8	PGSC0003DMG400010559|PGSC0003DMT400027382
>t0000032_15068	Score: 1.8	PGSC0003DMG400000434|PGSC0003DMT400001153
>t0000032_15068	Score: 1.8	PGSC0003DMG400000434|PGSC0003DMT400001154
>t0000032_15068	Score: 1.8	PGSC0003DMG400005622|PGSC0003DMT400014328
>t0000048_11865	Score: 1.8	PGSC0003DMG400003697|PGSC0003DMT400009483
>t0000091_7806	Score: 1.8	PGSC0003DMG400045629|PGSC0003DMT400096058
>t0000091_7806	Score: 1.8	PGSC0003DMG400040470|PGSC0003DMT400090899
>t0000094_7685	Score: 1.8	PGSC0003DMG400038918|PGSC0003DMT400089347
>t0000102_7308	Score: 1.8	PGSC0003DMG400036866|PGSC0003DMT400087295
>t0000114_6448	Score: 1.8	PGSC0003DMG400001752|PGSC0003DMT400004399
>t0000123_5931	Score: 1.8	PGSC0003DMG400019536|PGSC0003DMT400050288
>t0000123_5931	Score: 1.8	PGSC0003DMG401028232|PGSC0003DMT400072560
>t0000123_5931	Score: 1.8	PGSC0003DMG402028232|PGSC0003DMT400072559
>t0000144_5203	Score: 1.8	PGSC0003DMG400013599|PGSC0003DMT400035387
>t0000151_5117	Score: 1.8	PGSC0003DMG400013717|PGSC0003DMT400035659
>t0000151_5117	Score: 1.8	PGSC0003DMG400011815|PGSC0003DMT400030841
>t0000151_5117	Score: 1.8	PGSC0003DMG400011815|PGSC0003DMT400030842
>t0000151_5117	Score: 1.8	PGSC0003DMG400013717|PGSC0003DMT400035658
>t0000151_5117	Score: 1.8	PGSC0003DMG400013717|PGSC0003DMT400035657
>t0000152_5114	Score: 1.8	PGSC0003DMG400019536|PGSC0003DMT400050288
>t0000162_4899	Score: 1.8	PGSC0003DMG400019687|PGSC0003DMT400050688
>t0000162_4899	Score: 1.8	PGSC0003DMG400030079|PGSC0003DMT400077337
>t0000162_4899	Score: 1.8	PGSC0003DMG400027517|PGSC0003DMT400070773
>t0000163_4882	Score: 1.8	PGSC0003DMG400042395|PGSC0003DMT400092824
>t0000163_4882	Score: 1.8	PGSC0003DMG400045088|PGSC0003DMT400095517
>t0000168_4734	Score: 1.8	PGSC0003DMG400013490|PGSC0003DMT400035090
>t0000168_4734	Score: 1.8	PGSC0003DMG400013490|PGSC0003DMT400035089
>t0000186_4376	Score: 1.8	PGSC0003DMG400003629|PGSC0003DMT400009339
>t0000186_4376	Score: 1.8	PGSC0003DMG400011071|PGSC0003DMT400028763
>t0000186_4376	Score: 1.8	PGSC0003DMG402030493|PGSC0003DMT400078328
>t0000206_4041	Score: 1.8	PGSC0003DMG402003570|PGSC0003DMT400009200
>t0000236_3611	Score: 1.8	PGSC0003DMG400031515|PGSC0003DMT400080914
>t0000287_3083	Score: 1.8	PGSC0003DMG400016453|PGSC0003DMT400042428
>t0000291_3058	Score: 1.8	PGSC0003DMG400026552|PGSC0003DMT400068298
>t0000291_3058	Score: 1.8	PGSC0003DMG400026552|PGSC0003DMT400068300
>t0000291_3058	Score: 1.8	PGSC0003DMG400026552|PGSC0003DMT400068299
>t0000298_2994	Score: 1.8	PGSC0003DMG400015154|PGSC0003DMT400039194
>t0000298_2994	Score: 1.8	PGSC0003DMG400015154|PGSC0003DMT400039193
>t0000298_2994	Score: 1.8	PGSC0003DMG400015154|PGSC0003DMT400039192
>t0000298_2994	Score: 1.8	PGSC0003DMG400015154|PGSC0003DMT400039195
>t0000301_2981	Score: 1.8	PGSC0003DMG400008569|PGSC0003DMT400022087
>t0000301_2981	Score: 1.8	PGSC0003DMG400008569|PGSC0003DMT400022084
>t0000301_2981	Score: 1.8	PGSC0003DMG400008569|PGSC0003DMT400022088
>t0000301_2981	Score: 1.8	PGSC0003DMG400008569|PGSC0003DMT400022086
>t0000301_2981	Score: 1.8	PGSC0003DMG400008569|PGSC0003DMT400022085
>t0000301_2981	Score: 1.8	PGSC0003DMG400008569|PGSC0003DMT400022083
>t0000327_2768	Score: 1.8	PGSC0003DMG400011951|PGSC0003DMT400031199
>t0000327_2768	Score: 1.8	PGSC0003DMG400012839|PGSC0003DMT400033417
>t0000327_2768	Score: 1.8	PGSC0003DMG400011952|PGSC0003DMT400031200
>t0000329_2744	Score: 1.8	PGSC0003DMG400040495|PGSC0003DMT400090924
>t0000350_2637	Score: 1.8	PGSC0003DMG400045629|PGSC0003DMT400096058
>t0000350_2637	Score: 1.8	PGSC0003DMG400040470|PGSC0003DMT400090899
>t0000368_2532	Score: 1.8	PGSC0003DMG400007303|PGSC0003DMT400018837
>t0000392_2421	Score: 1.8	PGSC0003DMG400024265|PGSC0003DMT400062346
>t0000392_2421	Score: 1.8	PGSC0003DMG400024265|PGSC0003DMT400062347
>t0000392_2421	Score: 1.8	PGSC0003DMG400031378|PGSC0003DMT400080577
>t0000396_2410	Score: 1.8	PGSC0003DMG400010559|PGSC0003DMT400027382
>t0000434_2264	Score: 1.8	PGSC0003DMG400007119|PGSC0003DMT400018334
>t0000440_2231	Score: 1.8	PGSC0003DMG400014681|PGSC0003DMT400038080
>t0000448_2198	Score: 1.8	PGSC0003DMG400017150|PGSC0003DMT400044180
>t0000476_2078	Score: 1.8	PGSC0003DMG400024857|PGSC0003DMT400063955
>t0000480_2064	Score: 1.8	PGSC0003DMG400022611|PGSC0003DMT400058230
>t0000493_2008	Score: 1.8	PGSC0003DMG400020491|PGSC0003DMT400052799
>t0000493_2008	Score: 1.8	PGSC0003DMG400020491|PGSC0003DMT400052800
>t0000503_1974	Score: 1.8	PGSC0003DMG400020491|PGSC0003DMT400052799
>t0000503_1974	Score: 1.8	PGSC0003DMG400020491|PGSC0003DMT400052800
>t0000531_1892	Score: 1.8	PGSC0003DMG400007507|PGSC0003DMT400019418
>t0000531_1892	Score: 1.8	PGSC0003DMG400007507|PGSC0003DMT400019417
>t0000542_1862	Score: 1.8	PGSC0003DMG400017715|PGSC0003DMT400045666
>t0000563_1805	Score: 1.8	PGSC0003DMG400009599|PGSC0003DMT400024833
>t0000563_1805	Score: 1.8	PGSC0003DMG400019445|PGSC0003DMT400050062
>t0000570_1792	Score: 1.8	PGSC0003DMG400008205|PGSC0003DMT400021189
>t0000579_1759	Score: 1.8	PGSC0003DMG401022625|PGSC0003DMT400058276
>t0000579_1759	Score: 1.8	PGSC0003DMG401022625|PGSC0003DMT400058275
>t0000607_1686	Score: 1.8	PGSC0003DMG400004968|PGSC0003DMT400012748
>t0000644_1587	Score: 1.8	PGSC0003DMG400015491|PGSC0003DMT400040046
>t0000645_1582	Score: 1.8	PGSC0003DMG400000402|PGSC0003DMT400001066
>t0000648_1572	Score: 1.8	PGSC0003DMG400016432|PGSC0003DMT400042365
>t0000654_1560	Score: 1.8	PGSC0003DMG400006590|PGSC0003DMT400016844
>t0000654_1560	Score: 1.8	PGSC0003DMG400020491|PGSC0003DMT400052799
>t0000654_1560	Score: 1.8	PGSC0003DMG400020491|PGSC0003DMT400052800
>t0000662_1545	Score: 1.8	PGSC0003DMG400013490|PGSC0003DMT400035090
>t0000662_1545	Score: 1.8	PGSC0003DMG400013490|PGSC0003DMT400035089
>t0000670_1527	Score: 1.8	PGSC0003DMG400019687|PGSC0003DMT400050688
>t0000697_1464	Score: 1.8	PGSC0003DMG400017526|PGSC0003DMT400045183
>t0000699_1462	Score: 1.8	PGSC0003DMG400027760|PGSC0003DMT400071350
>t0000705_1448	Score: 1.8	PGSC0003DMG401022625|PGSC0003DMT400058276
>t0000705_1448	Score: 1.8	PGSC0003DMG401022625|PGSC0003DMT400058275
>t0000725_1409	Score: 1.8	PGSC0003DMG402015759|PGSC0003DMT400040760
>t0000726_1408	Score: 1.8	PGSC0003DMG400001642|PGSC0003DMT400004152
>t0000744_1389	Score: 1.8	PGSC0003DMG400027071|PGSC0003DMT400069633
>t0000751_1380	Score: 1.8	PGSC0003DMG400014291|PGSC0003DMT400037080
>t0000754_1376	Score: 1.8	PGSC0003DMG400009544|PGSC0003DMT400024692
>t0000798_1313	Score: 1.8	PGSC0003DMG400005822|PGSC0003DMT400014927
>t0000798_1313	Score: 1.8	PGSC0003DMG400004086|PGSC0003DMT400010461
>t0000798_1313	Score: 1.8	PGSC0003DMG400005822|PGSC0003DMT400014928
>t0000798_1313	Score: 1.8	PGSC0003DMG400011605|PGSC0003DMT400030322
>t0000798_1313	Score: 1.8	PGSC0003DMG400019189|PGSC0003DMT400049395
>t0000798_1313	Score: 1.8	PGSC0003DMG400022540|PGSC0003DMT400058059
>t0000798_1313	Score: 1.8	PGSC0003DMG400019904|PGSC0003DMT400051252
>t0000798_1313	Score: 1.8	PGSC0003DMG400016485|PGSC0003DMT400042505
>t0000798_1313	Score: 1.8	PGSC0003DMG400022667|PGSC0003DMT400058356
>t0000798_1313	Score: 1.8	PGSC0003DMG400020402|PGSC0003DMT400052579
>t0000798_1313	Score: 1.8	PGSC0003DMG400015845|PGSC0003DMT400040961
>t0000798_1313	Score: 1.8	PGSC0003DMG400016485|PGSC0003DMT400042504
>t0000798_1313	Score: 1.8	PGSC0003DMG400019904|PGSC0003DMT400051253
>t0000798_1313	Score: 1.8	PGSC0003DMG400028668|PGSC0003DMT400073794
>t0000798_1313	Score: 1.8	PGSC0003DMG402028385|PGSC0003DMT400072979
>t0000800_1311	Score: 1.8	PGSC0003DMG400014681|PGSC0003DMT400038080
>t0000805_1304	Score: 1.8	PGSC0003DMG400022999|PGSC0003DMT400059205
>t0000812_1293	Score: 1.8	PGSC0003DMG400022363|PGSC0003DMT400057594
>t0000815_1289	Score: 1.8	PGSC0003DMG401016989|PGSC0003DMT400043766
>t0000863_1218	Score: 1.8	PGSC0003DMG400035074|PGSC0003DMT400085503
>t0000890_1170	Score: 1.8	PGSC0003DMG400015154|PGSC0003DMT400039194
>t0000890_1170	Score: 1.8	PGSC0003DMG400015154|PGSC0003DMT400039193
>t0000890_1170	Score: 1.8	PGSC0003DMG400015154|PGSC0003DMT400039192
>t0000890_1170	Score: 1.8	PGSC0003DMG400015154|PGSC0003DMT400039195
>t0000913_1144	Score: 1.8	PGSC0003DMG400005622|PGSC0003DMT400014328
>t0000934_1114	Score: 1.8	PGSC0003DMG400027630|PGSC0003DMT400071039
>t0000967_1078	Score: 1.8	PGSC0003DMG402028685|PGSC0003DMT400073832
>t0000967_1078	Score: 1.8	PGSC0003DMG402028685|PGSC0003DMT400073833
>t0001009_1034	Score: 1.8	PGSC0003DMG400009584|PGSC0003DMT400024791
>t0001009_1034	Score: 1.8	PGSC0003DMG400009584|PGSC0003DMT400024792
>t0001035_1013	Score: 1.8	PGSC0003DMG400013490|PGSC0003DMT400035090
>t0001035_1013	Score: 1.8	PGSC0003DMG400013490|PGSC0003DMT400035089
>t0001055_988	Score: 1.8	PGSC0003DMG401023640|PGSC0003DMT400060787
>t0001072_969	Score: 1.8	PGSC0003DMG401002122|PGSC0003DMT400005432
>t0001073_966	Score: 1.8	PGSC0003DMG400019536|PGSC0003DMT400050288
>t0001073_966	Score: 1.8	PGSC0003DMG401028232|PGSC0003DMT400072560
>t0001073_966	Score: 1.8	PGSC0003DMG402028232|PGSC0003DMT400072559
>t0001076_964	Score: 1.8	PGSC0003DMG400030665|PGSC0003DMT400078806
>t0001091_951	Score: 1.8	PGSC0003DMG400003629|PGSC0003DMT400009339
>t0001092_948	Score: 1.8	PGSC0003DMG400014549|PGSC0003DMT400037714
>t0001092_948	Score: 1.8	PGSC0003DMG400019687|PGSC0003DMT400050688
>t0001103_936	Score: 1.8	PGSC0003DMG400014474|PGSC0003DMT400037518
>t0001103_936	Score: 1.8	PGSC0003DMG400014449|PGSC0003DMT400037438
>t0001131_914	Score: 1.8	PGSC0003DMG401010918|PGSC0003DMT400028320
>t0001131_914	Score: 1.8	PGSC0003DMG401010918|PGSC0003DMT400028323
>t0001131_914	Score: 1.8	PGSC0003DMG401010918|PGSC0003DMT400028321
>t0001131_914	Score: 1.8	PGSC0003DMG400027638|PGSC0003DMT400071061
>t0001131_914	Score: 1.8	PGSC0003DMG400027638|PGSC0003DMT400071060
>t0001166_881	Score: 1.8	PGSC0003DMG400004275|PGSC0003DMT400010914
>t0001199_864	Score: 1.8	PGSC0003DMG400030019|PGSC0003DMT400077184
>t0001199_864	Score: 1.8	PGSC0003DMG400030019|PGSC0003DMT400077187
>t0001215_848	Score: 1.8	PGSC0003DMG400004275|PGSC0003DMT400010914
>t0001215_848	Score: 1.8	PGSC0003DMG400011179|PGSC0003DMT400029053
>t0001223_845	Score: 1.8	PGSC0003DMG401012812|PGSC0003DMT400033353
>t0001225_844	Score: 1.8	PGSC0003DMG400004674|PGSC0003DMT400011907
>t0001250_824	Score: 1.8	PGSC0003DMG400011815|PGSC0003DMT400030841
>t0001250_824	Score: 1.8	PGSC0003DMG400011815|PGSC0003DMT400030842
>t0001275_804	Score: 1.8	PGSC0003DMG400011815|PGSC0003DMT400030841
>t0001275_804	Score: 1.8	PGSC0003DMG400011815|PGSC0003DMT400030842
>t0001275_804	Score: 1.8	PGSC0003DMG400020066|PGSC0003DMT400051673
>t0001290_793	Score: 1.8	PGSC0003DMG400003697|PGSC0003DMT400009483
>t0001364_749	Score: 1.8	PGSC0003DMG400009584|PGSC0003DMT400024791
>t0001364_749	Score: 1.8	PGSC0003DMG400009584|PGSC0003DMT400024792
>t0001367_747	Score: 1.8	PGSC0003DMG400016453|PGSC0003DMT400042428
>t0001382_735	Score: 1.8	PGSC0003DMG400007350|PGSC0003DMT400018958
>t0001382_735	Score: 1.8	PGSC0003DMG400007350|PGSC0003DMT400018959
>t0001388_731	Score: 1.8	PGSC0003DMG400005299|PGSC0003DMT400013566
>t0001422_714	Score: 1.8	PGSC0003DMG400017526|PGSC0003DMT400045183
>t0001431_708	Score: 1.8	PGSC0003DMG402016979|PGSC0003DMT400043721
>t0001431_708	Score: 1.8	PGSC0003DMG400018407|PGSC0003DMT400047369
>t0001431_708	Score: 1.8	PGSC0003DMG402016979|PGSC0003DMT400043720
>t0001431_708	Score: 1.8	PGSC0003DMG402016979|PGSC0003DMT400043719
>t0001441_701	Score: 1.8	PGSC0003DMG400025302|PGSC0003DMT400065101
>t0001463_690	Score: 1.8	PGSC0003DMG402003005|PGSC0003DMT400007778
>t0001463_690	Score: 1.8	PGSC0003DMG402003005|PGSC0003DMT400007777
>t0001463_690	Score: 1.8	PGSC0003DMG402003005|PGSC0003DMT400007779
>t0001463_690	Score: 1.8	PGSC0003DMG400012241|PGSC0003DMT400031909
>t0001463_690	Score: 1.8	PGSC0003DMG400012568|PGSC0003DMT400032733
>t0001463_690	Score: 1.8	PGSC0003DMG401029471|PGSC0003DMT400075803
>t0001463_690	Score: 1.8	PGSC0003DMG401029471|PGSC0003DMT400075802
>t0001488_675	Score: 1.8	PGSC0003DMG401031076|PGSC0003DMT400079798
>t0001489_675	Score: 1.8	PGSC0003DMG400010966|PGSC0003DMT400028487
>t0001495_671	Score: 1.8	PGSC0003DMG400014291|PGSC0003DMT400037080
>t0001501_668	Score: 1.8	PGSC0003DMG400036139|PGSC0003DMT400086568
>t0001538_653	Score: 1.8	PGSC0003DMG400002067|PGSC0003DMT400005247
>t0001538_653	Score: 1.8	PGSC0003DMG400002067|PGSC0003DMT400005246
>t0001541_651	Score: 1.8	PGSC0003DMG400015220|PGSC0003DMT400039354
>t0001543_650	Score: 1.8	PGSC0003DMG400010023|PGSC0003DMT400025959
>t0001560_647	Score: 1.8	PGSC0003DMG400023984|PGSC0003DMT400061610
>t0001580_638	Score: 1.8	PGSC0003DMG400011205|PGSC0003DMT400029142
>t0001580_638	Score: 1.8	PGSC0003DMG400011205|PGSC0003DMT400029141
>t0001584_638	Score: 1.8	PGSC0003DMG400010473|PGSC0003DMT400027152
>t0001592_633	Score: 1.8	PGSC0003DMG400008569|PGSC0003DMT400022084
>t0001592_633	Score: 1.8	PGSC0003DMG400010924|PGSC0003DMT400028338
>t0001592_633	Score: 1.8	PGSC0003DMG400008569|PGSC0003DMT400022083
>t0001592_633	Score: 1.8	PGSC0003DMG401016336|PGSC0003DMT400042129
>t0001592_633	Score: 1.8	PGSC0003DMG400026392|PGSC0003DMT400067858
>t0001602_627	Score: 1.8	PGSC0003DMG400004968|PGSC0003DMT400012748
>t0001614_620	Score: 1.8	PGSC0003DMG400023364|PGSC0003DMT400060056
>t0001618_618	Score: 1.8	PGSC0003DMG400030513|PGSC0003DMT400078367
>t0001636_611	Score: 1.8	PGSC0003DMG400027797|PGSC0003DMT400071445
>t0001645_609	Score: 1.8	PGSC0003DMG400016797|PGSC0003DMT400043270
>t0001689_591	Score: 1.8	PGSC0003DMG400004235|PGSC0003DMT400010830
>t0001689_591	Score: 1.8	PGSC0003DMG400009885|PGSC0003DMT400025586
>t0001689_591	Score: 1.8	PGSC0003DMG400009885|PGSC0003DMT400025587
>t0001689_591	Score: 1.8	PGSC0003DMG400009885|PGSC0003DMT400025585
>t0001689_591	Score: 1.8	PGSC0003DMG400025848|PGSC0003DMT400066517
>t0001736_569	Score: 1.8	PGSC0003DMG400036853|PGSC0003DMT400087282
>t0001749_567	Score: 1.8	PGSC0003DMG400042395|PGSC0003DMT400092824
>t0001749_567	Score: 1.8	PGSC0003DMG400045088|PGSC0003DMT400095517
>t0001761_563	Score: 1.8	PGSC0003DMG400018567|PGSC0003DMT400047765
>t0001761_563	Score: 1.8	PGSC0003DMG400018567|PGSC0003DMT400047766
>t0001787_553	Score: 1.8	PGSC0003DMG400022432|PGSC0003DMT400057783
>t0001793_551	Score: 1.8	PGSC0003DMG400023907|PGSC0003DMT400061431
>t0001793_551	Score: 1.8	PGSC0003DMG400023907|PGSC0003DMT400061432
>t0001807_547	Score: 1.8	PGSC0003DMG400013098|PGSC0003DMT400034090
>t0001807_547	Score: 1.8	PGSC0003DMG400013098|PGSC0003DMT400034089
>t0001807_547	Score: 1.8	PGSC0003DMG400013098|PGSC0003DMT400034091
>t0001807_547	Score: 1.8	PGSC0003DMG402018576|PGSC0003DMT400047788
>t0001807_547	Score: 1.8	PGSC0003DMG401027402|PGSC0003DMT400070480
>t0001807_547	Score: 1.8	PGSC0003DMG402027402|PGSC0003DMT400070482
>t0001819_544	Score: 1.8	PGSC0003DMG400015093|PGSC0003DMT400039041
>t0001830_540	Score: 1.8	PGSC0003DMG400025161|PGSC0003DMT400064778
>t0001843_538	Score: 1.8	PGSC0003DMG400033649|PGSC0003DMT400083904
>t0001883_525	Score: 1.8	PGSC0003DMG402003567|PGSC0003DMT400009194
>t0001898_522	Score: 1.8	PGSC0003DMG400023745|PGSC0003DMT400061020
>t0001898_522	Score: 1.8	PGSC0003DMG400023745|PGSC0003DMT400061021
>t0001909_517	Score: 1.8	PGSC0003DMG400001543|PGSC0003DMT400003907
>t0001918_515	Score: 1.8	PGSC0003DMG402025870|PGSC0003DMT400066566
>t0001981_499	Score: 1.8	PGSC0003DMG400020491|PGSC0003DMT400052799
>t0001981_499	Score: 1.8	PGSC0003DMG400020491|PGSC0003DMT400052800
>t0001993_494	Score: 1.8	PGSC0003DMG400020491|PGSC0003DMT400052799
>t0001993_494	Score: 1.8	PGSC0003DMG400020491|PGSC0003DMT400052800
>t0002001_492	Score: 1.8	PGSC0003DMG400016885|PGSC0003DMT400043487
>t0002001_492	Score: 1.8	PGSC0003DMG400016885|PGSC0003DMT400043488
>t0002003_492	Score: 1.8	PGSC0003DMG402023002|PGSC0003DMT400059216
>t0002003_492	Score: 1.8	PGSC0003DMG400016513|PGSC0003DMT400042575
>t0002003_492	Score: 1.8	PGSC0003DMG401023002|PGSC0003DMT400059215
>t0002003_492	Score: 1.8	PGSC0003DMG400016513|PGSC0003DMT400042577
>t0002007_491	Score: 1.8	PGSC0003DMG400015221|PGSC0003DMT400039355
>t0002008_491	Score: 1.8	PGSC0003DMG400005668|PGSC0003DMT400014448
>t0002029_487	Score: 1.8	PGSC0003DMG400030965|PGSC0003DMT400079528
>t0002043_484	Score: 1.8	PGSC0003DMG400031173|PGSC0003DMT400080060
>t0002071_476	Score: 1.8	PGSC0003DMG400013299|PGSC0003DMT400034605
>t0002071_476	Score: 1.8	PGSC0003DMG400007350|PGSC0003DMT400018960
>t0002071_476	Score: 1.8	PGSC0003DMG400013299|PGSC0003DMT400034606
>t0002100_468	Score: 1.8	PGSC0003DMG400011555|PGSC0003DMT400030193
>t0002100_468	Score: 1.8	PGSC0003DMG400033084|PGSC0003DMT400083158
>t0002111_466	Score: 1.8	PGSC0003DMG400017850|PGSC0003DMT400046008
>t0002114_465	Score: 1.8	PGSC0003DMG400028251|PGSC0003DMT400072601
>t0002138_461	Score: 1.8	PGSC0003DMG400005661|PGSC0003DMT400014431
>t0002138_461	Score: 1.8	PGSC0003DMG400012371|PGSC0003DMT400032198
>t0002178_454	Score: 1.8	PGSC0003DMG400029028|PGSC0003DMT400074657
>t0002178_454	Score: 1.8	PGSC0003DMG400029028|PGSC0003DMT400074658
>t0002188_453	Score: 1.8	PGSC0003DMG400017150|PGSC0003DMT400044180
>t0002199_451	Score: 1.8	PGSC0003DMG400010473|PGSC0003DMT400027152
>t0002226_446	Score: 1.8	PGSC0003DMG400006047|PGSC0003DMT400015483
>t0002226_446	Score: 1.8	PGSC0003DMG401029181|PGSC0003DMT400075026
>t0002246_440	Score: 1.8	PGSC0003DMG400013452|PGSC0003DMT400034989
>t0002246_440	Score: 1.8	PGSC0003DMG400037677|PGSC0003DMT400088106
>t0002275_434	Score: 1.8	PGSC0003DMG400018037|PGSC0003DMT400046466
>t0002280_434	Score: 1.8	PGSC0003DMG400023962|PGSC0003DMT400061560
>t0002313_427	Score: 1.8	PGSC0003DMG401017043|PGSC0003DMT400043917
>t0002326_424	Score: 1.8	PGSC0003DMG400018638|PGSC0003DMT400047961
>t0002326_424	Score: 1.8	PGSC0003DMG400018638|PGSC0003DMT400047958
>t0002326_424	Score: 1.8	PGSC0003DMG400018638|PGSC0003DMT400047959
>t0002326_424	Score: 1.8	PGSC0003DMG400018638|PGSC0003DMT400047960
>t0002340_421	Score: 1.8	PGSC0003DMG400014979|PGSC0003DMT400038759
>t0002372_416	Score: 1.8	PGSC0003DMG400024857|PGSC0003DMT400063955
>t0002382_414	Score: 1.8	PGSC0003DMG400043686|PGSC0003DMT400094115
>t0002383_414	Score: 1.8	PGSC0003DMG400014291|PGSC0003DMT400037080
>t0002406_410	Score: 1.8	PGSC0003DMG400024311|PGSC0003DMT400062466
>t0002406_410	Score: 1.8	PGSC0003DMG400024311|PGSC0003DMT400062467
>t0002408_410	Score: 1.8	PGSC0003DMG401017656|PGSC0003DMT400045511
>t0002412_409	Score: 1.8	PGSC0003DMG401002661|PGSC0003DMT400006854
>t0002427_407	Score: 1.8	PGSC0003DMG400000221|PGSC0003DMT400000626
>t0002427_407	Score: 1.8	PGSC0003DMG400003450|PGSC0003DMT400008882
>t0002427_407	Score: 1.8	PGSC0003DMG400008877|PGSC0003DMT400022903
>t0002427_407	Score: 1.8	PGSC0003DMG400012241|PGSC0003DMT400031909
>t0002427_407	Score: 1.8	PGSC0003DMG400011256|PGSC0003DMT400029291
>t0002427_407	Score: 1.8	PGSC0003DMG400011255|PGSC0003DMT400029286
>t0002427_407	Score: 1.8	PGSC0003DMG400014207|PGSC0003DMT400036845
>t0002427_407	Score: 1.8	PGSC0003DMG400012568|PGSC0003DMT400032733
>t0002427_407	Score: 1.8	PGSC0003DMG400011256|PGSC0003DMT400029290
>t0002427_407	Score: 1.8	PGSC0003DMG400016854|PGSC0003DMT400043416
>t0002427_407	Score: 1.8	PGSC0003DMG400018993|PGSC0003DMT400048876
>t0002427_407	Score: 1.8	PGSC0003DMG400022591|PGSC0003DMT400058189
>t0002427_407	Score: 1.8	PGSC0003DMG400016854|PGSC0003DMT400043415
>t0002427_407	Score: 1.8	PGSC0003DMG400018228|PGSC0003DMT400046938
>t0002427_407	Score: 1.8	PGSC0003DMG400028417|PGSC0003DMT400073068
>t0002427_407	Score: 1.8	PGSC0003DMG401029471|PGSC0003DMT400075803
>t0002427_407	Score: 1.8	PGSC0003DMG401029471|PGSC0003DMT400075802
>t0002433_406	Score: 1.8	PGSC0003DMG400020392|PGSC0003DMT400052557
>t0002449_403	Score: 1.8	PGSC0003DMG400018638|PGSC0003DMT400047961
>t0002449_403	Score: 1.8	PGSC0003DMG400018638|PGSC0003DMT400047958
>t0002449_403	Score: 1.8	PGSC0003DMG400018638|PGSC0003DMT400047959
>t0002449_403	Score: 1.8	PGSC0003DMG400018638|PGSC0003DMT400047960
>t0002468_401	Score: 1.8	PGSC0003DMG400009599|PGSC0003DMT400024833
>t0002468_401	Score: 1.8	PGSC0003DMG400027071|PGSC0003DMT400069633
>t0002477_400	Score: 1.8	PGSC0003DMG400021095|PGSC0003DMT400054348
>t0002493_398	Score: 1.8	PGSC0003DMG400025173|PGSC0003DMT400064814
>t0002493_398	Score: 1.8	PGSC0003DMG400030901|PGSC0003DMT400079382
>t0002493_398	Score: 1.8	PGSC0003DMG400033868|PGSC0003DMT400084187
>t0002546_390	Score: 1.8	PGSC0003DMG400041553|PGSC0003DMT400091982
>t0002572_386	Score: 1.8	PGSC0003DMG400001747|PGSC0003DMT400004388
>t0002572_386	Score: 1.8	PGSC0003DMG400001747|PGSC0003DMT400004389
>t0002572_386	Score: 1.8	PGSC0003DMG400001747|PGSC0003DMT400004390
>t0002572_386	Score: 1.8	PGSC0003DMG400009396|PGSC0003DMT400024308
>t0002572_386	Score: 1.8	PGSC0003DMG400009396|PGSC0003DMT400024308
>t0002572_386	Score: 1.8	PGSC0003DMG400009396|PGSC0003DMT400024310
>t0002572_386	Score: 1.8	PGSC0003DMG400012331|PGSC0003DMT400032125
>t0002572_386	Score: 1.8	PGSC0003DMG400010074|PGSC0003DMT400026136
>t0002572_386	Score: 1.8	PGSC0003DMG400009396|PGSC0003DMT400024307
>t0002572_386	Score: 1.8	PGSC0003DMG400009396|PGSC0003DMT400024307
>t0002572_386	Score: 1.8	PGSC0003DMG400019189|PGSC0003DMT400049395
>t0002572_386	Score: 1.8	PGSC0003DMG400023426|PGSC0003DMT400060216
>t0002572_386	Score: 1.8	PGSC0003DMG400021545|PGSC0003DMT400055482
>t0002572_386	Score: 1.8	PGSC0003DMG400023561|PGSC0003DMT400060564
>t0002572_386	Score: 1.8	PGSC0003DMG400030004|PGSC0003DMT400077158
>t0002572_386	Score: 1.8	PGSC0003DMG402031064|PGSC0003DMT400079773
>t0002572_386	Score: 1.8	PGSC0003DMG400031168|PGSC0003DMT400080046
>t0002572_386	Score: 1.8	PGSC0003DMG400028668|PGSC0003DMT400073794
>t0002572_386	Score: 1.8	PGSC0003DMG400034685|PGSC0003DMT400085114
>t0002574_385	Score: 1.8	PGSC0003DMG400005689|PGSC0003DMT400014532
>t0002574_385	Score: 1.8	PGSC0003DMG400005689|PGSC0003DMT400014530
>t0002574_385	Score: 1.8	PGSC0003DMG400005689|PGSC0003DMT400014533
>t0002574_385	Score: 1.8	PGSC0003DMG400005689|PGSC0003DMT400014534
>t0002606_381	Score: 1.8	PGSC0003DMG400012941|PGSC0003DMT400033689
>t0002606_381	Score: 1.8	PGSC0003DMG400020864|PGSC0003DMT400053778
>t0002688_370	Score: 1.8	PGSC0003DMG400012534|PGSC0003DMT400032633
>t0002701_368	Score: 1.8	PGSC0003DMG400001104|PGSC0003DMT400002828
>t0002701_368	Score: 1.8	PGSC0003DMG400003469|PGSC0003DMT400008916
>t0002701_368	Score: 1.8	PGSC0003DMG400003469|PGSC0003DMT400008915
>t0002724_365	Score: 1.8	PGSC0003DMG400006427|PGSC0003DMT400016450
>t0002734_364	Score: 1.8	PGSC0003DMG400031140|PGSC0003DMT400079980
>t0002737_363	Score: 1.8	PGSC0003DMG400022101|PGSC0003DMT400056819
>t0002764_359	Score: 1.8	PGSC0003DMG400013490|PGSC0003DMT400035090
>t0002764_359	Score: 1.8	PGSC0003DMG400013490|PGSC0003DMT400035089
>t0002816_353	Score: 1.8	PGSC0003DMG400003074|PGSC0003DMT400007948
>t0002816_353	Score: 1.8	PGSC0003DMG400003074|PGSC0003DMT400007949
>t0002816_353	Score: 1.8	PGSC0003DMG400003074|PGSC0003DMT400007950
>t0002842_350	Score: 1.8	PGSC0003DMG400020253|PGSC0003DMT400052217
>t0002863_347	Score: 1.8	PGSC0003DMG400000720|PGSC0003DMT400001904
>t0002901_342	Score: 1.8	PGSC0003DMG400025668|PGSC0003DMT400065943
>t0002967_334	Score: 1.8	PGSC0003DMG401023562|PGSC0003DMT400060566
>t0003003_329	Score: 1.8	PGSC0003DMG402029798|PGSC0003DMT400076633
>t0003117_316	Score: 1.8	PGSC0003DMG402003567|PGSC0003DMT400009194
>t0003151_313	Score: 1.8	PGSC0003DMG400021095|PGSC0003DMT400054348
>t0003157_312	Score: 1.8	EPlSTUG00000000444|EPlSTUT00000000444
>t0003157_312	Score: 1.8	PGSC0003DMG400001543|PGSC0003DMT400003907
>t0003209_308	Score: 1.8	PGSC0003DMG402010449|PGSC0003DMT400027090
>t0003209_308	Score: 1.8	PGSC0003DMG400017191|PGSC0003DMT400044262
>t0003231_305	Score: 1.8	PGSC0003DMG400020491|PGSC0003DMT400052799
>t0003231_305	Score: 1.8	PGSC0003DMG400020491|PGSC0003DMT400052800
>t0003241_305	Score: 1.8	PGSC0003DMG401001040|PGSC0003DMT400002698
>t0003244_304	Score: 1.8	PGSC0003DMG400000307|PGSC0003DMT400000827
>t0003244_304	Score: 1.8	PGSC0003DMG400000282|PGSC0003DMT400000764
>t0003244_304	Score: 1.8	PGSC0003DMG400019389|PGSC0003DMT400049898
>t0003244_304	Score: 1.8	PGSC0003DMG400020818|PGSC0003DMT400053668
>t0003256_303	Score: 1.8	PGSC0003DMG400012429|PGSC0003DMT400032361
>t0003256_303	Score: 1.8	PGSC0003DMG400012429|PGSC0003DMT400032360
>t0003256_303	Score: 1.8	PGSC0003DMG400012429|PGSC0003DMT400032362
>t0003283_301	Score: 1.8	PGSC0003DMG400009140|PGSC0003DMT400023606
>t0003287_301	Score: 1.8	PGSC0003DMG400005703|PGSC0003DMT400014567
>t0003306_299	Score: 1.8	PGSC0003DMG400000402|PGSC0003DMT400001066
>t0003322_298	Score: 1.8	PGSC0003DMG400011951|PGSC0003DMT400031199
>t0003322_298	Score: 1.8	PGSC0003DMG400012839|PGSC0003DMT400033417
>t0003322_298	Score: 1.8	PGSC0003DMG400011952|PGSC0003DMT400031200
>t0003325_298	Score: 1.8	PGSC0003DMG400004050|PGSC0003DMT400010372
>t0003339_296	Score: 1.8	PGSC0003DMG400015154|PGSC0003DMT400039194
>t0003339_296	Score: 1.8	PGSC0003DMG400015154|PGSC0003DMT400039193
>t0003339_296	Score: 1.8	PGSC0003DMG400015154|PGSC0003DMT400039192
>t0003339_296	Score: 1.8	PGSC0003DMG400015154|PGSC0003DMT400039195
>t0003350_296	Score: 1.8	PGSC0003DMG400023499|PGSC0003DMT400060416
>t0003350_296	Score: 1.8	PGSC0003DMG400037677|PGSC0003DMT400088106
>t0003365_295	Score: 1.8	PGSC0003DMG400029964|PGSC0003DMT400077045
>t0003365_295	Score: 1.8	PGSC0003DMG400029964|PGSC0003DMT400077044
>t0003367_294	Score: 1.8	PGSC0003DMG400002732|PGSC0003DMT400007071
>t0003367_294	Score: 1.8	PGSC0003DMG402016475|PGSC0003DMT400042484
>t0003390_293	Score: 1.8	PGSC0003DMG400011685|PGSC0003DMT400030513
>t0003390_293	Score: 1.8	PGSC0003DMG400030362|PGSC0003DMT400078051
>t0003441_287	Score: 1.8	PGSC0003DMG400016601|PGSC0003DMT400042758
>t0003443_287	Score: 1.8	PGSC0003DMG400022364|PGSC0003DMT400057595
>t0003452_286	Score: 1.8	PGSC0003DMG400028835|PGSC0003DMT400074192
>t0003452_286	Score: 1.8	PGSC0003DMG400028835|PGSC0003DMT400074193
>t0003460_286	Score: 1.8	PGSC0003DMG400024255|PGSC0003DMT400062330
>t0003460_286	Score: 1.8	PGSC0003DMG400024255|PGSC0003DMT400062329
>t0003460_286	Score: 1.8	PGSC0003DMG400024255|PGSC0003DMT400062328
>t0003473_284	Score: 1.8	PGSC0003DMG400014992|PGSC0003DMT400038789
>t0003478_284	Score: 1.8	PGSC0003DMG400013098|PGSC0003DMT400034090
>t0003478_284	Score: 1.8	PGSC0003DMG400013098|PGSC0003DMT400034089
>t0003478_284	Score: 1.8	PGSC0003DMG400013098|PGSC0003DMT400034091
>t0003478_284	Score: 1.8	PGSC0003DMG402018576|PGSC0003DMT400047788
>t0003478_284	Score: 1.8	PGSC0003DMG400026794|PGSC0003DMT400068894
>t0003478_284	Score: 1.8	PGSC0003DMG401027402|PGSC0003DMT400070480
>t0003478_284	Score: 1.8	PGSC0003DMG402027402|PGSC0003DMT400070482
>t0003504_282	Score: 1.8	PGSC0003DMG400025794|PGSC0003DMT400066332
>t0003504_282	Score: 1.8	PGSC0003DMG400025794|PGSC0003DMT400066334
>t0003504_282	Score: 1.8	PGSC0003DMG400025794|PGSC0003DMT400066333
>t0003525_281	Score: 1.8	PGSC0003DMG400045452|PGSC0003DMT400095881
>t0003563_278	Score: 1.8	PGSC0003DMG400022363|PGSC0003DMT400057594
>t0003591_276	Score: 1.8	PGSC0003DMG400005930|PGSC0003DMT400015183
>t0003611_274	Score: 1.8	PGSC0003DMG400022953|PGSC0003DMT400059095
>t0003653_271	Score: 1.8	PGSC0003DMG400007223|PGSC0003DMT400018619
>t0003653_271	Score: 1.8	PGSC0003DMG400004521|PGSC0003DMT400011504
>t0003653_271	Score: 1.8	PGSC0003DMG400010924|PGSC0003DMT400028338
>t0003653_271	Score: 1.8	PGSC0003DMG400007909|PGSC0003DMT400020468
>t0003653_271	Score: 1.8	PGSC0003DMG400012568|PGSC0003DMT400032733
>t0003653_271	Score: 1.8	PGSC0003DMG400016401|PGSC0003DMT400042255
>t0003653_271	Score: 1.8	PGSC0003DMG400022591|PGSC0003DMT400058189
>t0003653_271	Score: 1.8	PGSC0003DMG400017705|PGSC0003DMT400045644
>t0003653_271	Score: 1.8	PGSC0003DMG401016336|PGSC0003DMT400042129
>t0003653_271	Score: 1.8	PGSC0003DMG400017146|PGSC0003DMT400044169
>t0003653_271	Score: 1.8	PGSC0003DMG400018228|PGSC0003DMT400046938
>t0003653_271	Score: 1.8	PGSC0003DMG400028787|PGSC0003DMT400074072
>t0003653_271	Score: 1.8	PGSC0003DMG400026392|PGSC0003DMT400067858
>t0003653_271	Score: 1.8	PGSC0003DMG400024984|PGSC0003DMT400064307
>t0003653_271	Score: 1.8	PGSC0003DMG400024178|PGSC0003DMT400062129
>t0003653_271	Score: 1.8	PGSC0003DMG400028787|PGSC0003DMT400074071
>t0003665_270	Score: 1.8	PGSC0003DMG400041553|PGSC0003DMT400091982
>t0003667_270	Score: 1.8	PGSC0003DMG400030814|PGSC0003DMT400079172
>t0003698_268	Score: 1.8	PGSC0003DMG400007350|PGSC0003DMT400018958
>t0003698_268	Score: 1.8	PGSC0003DMG400007350|PGSC0003DMT400018959
>t0003715_267	Score: 1.8	PGSC0003DMG400028539|PGSC0003DMT400073469
>t0003728_266	Score: 1.8	PGSC0003DMG400015576|PGSC0003DMT400040238
>t0003728_266	Score: 1.8	PGSC0003DMG400015576|PGSC0003DMT400040237
>t0003728_266	Score: 1.8	PGSC0003DMG400015576|PGSC0003DMT400040239
>t0003728_266	Score: 1.8	PGSC0003DMG400015576|PGSC0003DMT400040240
>t0003732_266	Score: 1.8	PGSC0003DMG400016654|PGSC0003DMT400042951
>t0003732_266	Score: 1.8	PGSC0003DMG400016654|PGSC0003DMT400042952
>t0003740_265	Score: 1.8	PGSC0003DMG400011337|PGSC0003DMT400029480
>t0003740_265	Score: 1.8	PGSC0003DMG400011337|PGSC0003DMT400029484
>t0003740_265	Score: 1.8	PGSC0003DMG400011337|PGSC0003DMT400029481
>t0003801_260	Score: 1.8	PGSC0003DMG400019896|PGSC0003DMT400051231
>t0003829_258	Score: 1.8	PGSC0003DMG400009096|PGSC0003DMT400023490
>t0003829_258	Score: 1.8	PGSC0003DMG400009096|PGSC0003DMT400023489
>t0003863_255	Score: 1.8	PGSC0003DMG400006047|PGSC0003DMT400015483
>t0003863_255	Score: 1.8	PGSC0003DMG401029181|PGSC0003DMT400075026
>t0003888_253	Score: 1.8	PGSC0003DMG400007782|PGSC0003DMT400020094
>t0003912_252	Score: 1.8	PGSC0003DMG400020253|PGSC0003DMT400052217
>t0003943_249	Score: 1.8	PGSC0003DMG400002868|PGSC0003DMT400007448
>t0003989_246	Score: 1.8	PGSC0003DMG400004050|PGSC0003DMT400010372
>t0004005_245	Score: 1.8	PGSC0003DMG400019381|PGSC0003DMT400049877
>t0004029_244	Score: 1.8	PGSC0003DMG400024624|PGSC0003DMT400063311
>t0004102_240	Score: 1.8	PGSC0003DMG400004764|PGSC0003DMT400012155
>t0004124_239	Score: 1.8	PGSC0003DMG400023657|PGSC0003DMT400060817
>t0004124_239	Score: 1.8	PGSC0003DMG400033171|PGSC0003DMT400083296
>t0004126_239	Score: 1.8	PGSC0003DMG400007507|PGSC0003DMT400019418
>t0004126_239	Score: 1.8	PGSC0003DMG400007507|PGSC0003DMT400019417
>t0004142_238	Score: 1.8	PGSC0003DMG400016797|PGSC0003DMT400043270
>t0004143_238	Score: 1.8	PGSC0003DMG400019536|PGSC0003DMT400050288
>t0004160_237	Score: 1.8	PGSC0003DMG400018903|PGSC0003DMT400048663
>t0004195_236	Score: 1.8	PGSC0003DMG400028251|PGSC0003DMT400072601
>t0004223_234	Score: 1.8	PGSC0003DMG400024766|PGSC0003DMT400063721
>t0004223_234	Score: 1.8	PGSC0003DMG400024766|PGSC0003DMT400063722
>t0004250_232	Score: 1.8	PGSC0003DMG400006403|PGSC0003DMT400016383
>t0004295_229	Score: 1.8	PGSC0003DMG400000309|PGSC0003DMT400000832
>t0004295_229	Score: 1.8	PGSC0003DMG400000309|PGSC0003DMT400000833
>t0004332_227	Score: 1.8	PGSC0003DMG400000301|PGSC0003DMT400000810
>t0004375_225	Score: 1.8	PGSC0003DMG400014602|PGSC0003DMT400037853
>t0004411_224	Score: 1.8	PGSC0003DMG400014291|PGSC0003DMT400037080
>t0004440_222	Score: 1.8	PGSC0003DMG400006879|PGSC0003DMT400017732
>t0004440_222	Score: 1.8	PGSC0003DMG400006879|PGSC0003DMT400017729
>t0004440_222	Score: 1.8	PGSC0003DMG400021302|PGSC0003DMT400054900
>t0004452_221	Score: 1.8	PGSC0003DMG400006200|PGSC0003DMT400015869
>t0004462_221	Score: 1.8	PGSC0003DMG400018037|PGSC0003DMT400046466
>t0004483_219	Score: 1.8	PGSC0003DMG400042395|PGSC0003DMT400092824
>t0004483_219	Score: 1.8	PGSC0003DMG400045088|PGSC0003DMT400095517
>t0004497_219	Score: 1.8	PGSC0003DMG400005407|PGSC0003DMT400013827
>t0004507_218	Score: 1.8	PGSC0003DMG400005200|PGSC0003DMT400013331
>t0004507_218	Score: 1.8	PGSC0003DMG400005200|PGSC0003DMT400013328
>t0004507_218	Score: 1.8	PGSC0003DMG400005200|PGSC0003DMT400013324
>t0004513_218	Score: 1.8	PGSC0003DMG400001465|PGSC0003DMT400003723
>t0004579_215	Score: 1.8	PGSC0003DMG400016453|PGSC0003DMT400042428
>t0004605_214	Score: 1.8	PGSC0003DMG400004882|PGSC0003DMT400012506
>t0004605_214	Score: 1.8	PGSC0003DMG400004882|PGSC0003DMT400012505
>t0004605_214	Score: 1.8	PGSC0003DMG400004882|PGSC0003DMT400012503
>t0004605_214	Score: 1.8	PGSC0003DMG400004882|PGSC0003DMT400012504
>t0004606_214	Score: 1.8	PGSC0003DMG400018789|PGSC0003DMT400048357
>t0004612_214	Score: 1.8	PGSC0003DMG400014989|PGSC0003DMT400038785
>t0004612_214	Score: 1.8	PGSC0003DMG400014989|PGSC0003DMT400038784
>t0004621_213	Score: 1.8	PGSC0003DMG402003005|PGSC0003DMT400007778
>t0004621_213	Score: 1.8	PGSC0003DMG402003005|PGSC0003DMT400007777
>t0004621_213	Score: 1.8	PGSC0003DMG402003005|PGSC0003DMT400007779
>t0004621_213	Score: 1.8	PGSC0003DMG400008877|PGSC0003DMT400022903
>t0004621_213	Score: 1.8	PGSC0003DMG400009560|PGSC0003DMT400024731
>t0004621_213	Score: 1.8	PGSC0003DMG401016336|PGSC0003DMT400042129
>t0004625_213	Score: 1.8	PGSC0003DMG400022634|PGSC0003DMT400058294
>t0004625_213	Score: 1.8	PGSC0003DMG400022634|PGSC0003DMT400058293
>t0004630_213	Score: 1.8	PGSC0003DMG400042168|PGSC0003DMT400092597
>t0004642_212	Score: 1.8	PGSC0003DMG401001040|PGSC0003DMT400002698
>t0004722_207	Score: 1.8	PGSC0003DMG400026167|PGSC0003DMT400067292
>t0004732_207	Score: 1.8	PGSC0003DMG400011071|PGSC0003DMT400028763
>t0004732_207	Score: 1.8	PGSC0003DMG400020056|PGSC0003DMT400051646
>t0004732_207	Score: 1.8	PGSC0003DMG400023473|PGSC0003DMT400060346
>t0004732_207	Score: 1.8	PGSC0003DMG400023473|PGSC0003DMT400060344
>t0004732_207	Score: 1.8	PGSC0003DMG400023473|PGSC0003DMT400060345
>t0004732_207	Score: 1.8	PGSC0003DMG400023473|PGSC0003DMT400060343
>t0004778_205	Score: 1.8	PGSC0003DMG400011815|PGSC0003DMT400030841
>t0004778_205	Score: 1.8	PGSC0003DMG400011815|PGSC0003DMT400030842
>t0004783_205	Score: 1.8	PGSC0003DMG400022364|PGSC0003DMT400057595
>t0004783_205	Score: 1.8	PGSC0003DMG402030529|PGSC0003DMT400078422
>t0004851_201	Score: 1.8	PGSC0003DMG400028308|PGSC0003DMT400072746
>t0004851_201	Score: 1.8	PGSC0003DMG400028308|PGSC0003DMT400072745
>t0004853_201	Score: 1.8	PGSC0003DMG400029302|PGSC0003DMT400075344
>t0004877_200	Score: 1.8	PGSC0003DMG400037325|PGSC0003DMT400087754
>t0004878_200	Score: 1.8	PGSC0003DMG400001371|PGSC0003DMT400003470
>t0004878_200	Score: 1.8	PGSC0003DMG400001371|PGSC0003DMT400003471
>t0004889_199	Score: 1.8	PGSC0003DMG401022797|PGSC0003DMT400058697
>t0004906_199	Score: 1.8	PGSC0003DMG400040941|PGSC0003DMT400091370
>t0004912_198	Score: 1.8	PGSC0003DMG400009888|PGSC0003DMT400025593
>t0004912_198	Score: 1.8	PGSC0003DMG400009888|PGSC0003DMT400025594
>t0004919_198	Score: 1.8	PGSC0003DMG400004235|PGSC0003DMT400010830
>t0004919_198	Score: 1.8	PGSC0003DMG400025848|PGSC0003DMT400066517
>t0004930_198	Score: 1.8	PGSC0003DMG400016520|PGSC0003DMT400042595
>t0004954_197	Score: 1.8	PGSC0003DMG400011205|PGSC0003DMT400029142
>t0004954_197	Score: 1.8	PGSC0003DMG400011205|PGSC0003DMT400029141
>t0004964_197	Score: 1.8	PGSC0003DMG400026630|PGSC0003DMT400068486
>t0005013_194	Score: 1.8	PGSC0003DMG400027090|PGSC0003DMT400069684
>t0005013_194	Score: 1.8	PGSC0003DMG400027090|PGSC0003DMT400069682
>t0005013_194	Score: 1.8	PGSC0003DMG400027090|PGSC0003DMT400069685
>t0005013_194	Score: 1.8	PGSC0003DMG400027090|PGSC0003DMT400069681
>t0005013_194	Score: 1.8	PGSC0003DMG400027090|PGSC0003DMT400069683
>t0005013_194	Score: 1.8	PGSC0003DMG402031803|PGSC0003DMT400081345
>t0005018_194	Score: 1.8	PGSC0003DMG400019687|PGSC0003DMT400050688
>t0005018_194	Score: 1.8	PGSC0003DMG400027517|PGSC0003DMT400070773
>t0005027_194	Score: 1.8	PGSC0003DMG400005822|PGSC0003DMT400014927
>t0005027_194	Score: 1.8	PGSC0003DMG400005822|PGSC0003DMT400014928
>t0005027_194	Score: 1.8	PGSC0003DMG402028385|PGSC0003DMT400072979
>t0005042_194	Score: 1.8	PGSC0003DMG401001040|PGSC0003DMT400002698
>t0005056_193	Score: 1.8	PGSC0003DMG400026810|PGSC0003DMT400068929
>t0005056_193	Score: 1.8	PGSC0003DMG400026810|PGSC0003DMT400068927
>t0005056_193	Score: 1.8	PGSC0003DMG400026810|PGSC0003DMT400068928
>t0005063_193	Score: 1.8	PGSC0003DMG400008728|PGSC0003DMT400022521
>t0005063_193	Score: 1.8	PGSC0003DMG400011057|PGSC0003DMT400028725
>t0005063_193	Score: 1.8	PGSC0003DMG400029556|PGSC0003DMT400075987
>t0005071_193	Score: 1.8	PGSC0003DMG400038918|PGSC0003DMT400089347
>t0005122_190	Score: 1.8	PGSC0003DMG400005637|PGSC0003DMT400014370
>t0005122_190	Score: 1.8	PGSC0003DMG400020384|PGSC0003DMT400052536
>t0005154_189	Score: 1.8	PGSC0003DMG400022999|PGSC0003DMT400059205
>t0005169_189	Score: 1.8	PGSC0003DMG400018903|PGSC0003DMT400048663
>t0005189_188	Score: 1.8	PGSC0003DMG400003756|PGSC0003DMT400009624
>t0005284_184	Score: 1.8	PGSC0003DMG400003814|PGSC0003DMT400009748
>t0005292_184	Score: 1.8	PGSC0003DMG400011205|PGSC0003DMT400029142
>t0005292_184	Score: 1.8	PGSC0003DMG400011205|PGSC0003DMT400029141
>t0005338_182	Score: 1.8	PGSC0003DMG400022440|PGSC0003DMT400057802
>t0005338_182	Score: 1.8	PGSC0003DMG400022440|PGSC0003DMT400057803
>t0005343_182	Score: 1.8	PGSC0003DMG400022899|PGSC0003DMT400058947
>t0005343_182	Score: 1.8	PGSC0003DMG400022899|PGSC0003DMT400058946
>t0005363_181	Score: 1.8	PGSC0003DMG400020066|PGSC0003DMT400051673
>t0005368_181	Score: 1.8	PGSC0003DMG400023930|PGSC0003DMT400061494
>t0005387_180	Score: 1.8	PGSC0003DMG400011578|PGSC0003DMT400030272
>t0005389_180	Score: 1.8	PGSC0003DMG400000307|PGSC0003DMT400000827
>t0005406_180	Score: 1.8	PGSC0003DMG400021902|PGSC0003DMT400056373
>t0005406_180	Score: 1.8	PGSC0003DMG400021902|PGSC0003DMT400056374
>t0005406_180	Score: 1.8	PGSC0003DMG400021902|PGSC0003DMT400056372
>t0005499_177	Score: 1.8	PGSC0003DMG402016979|PGSC0003DMT400043721
>t0005499_177	Score: 1.8	PGSC0003DMG400018407|PGSC0003DMT400047369
>t0005499_177	Score: 1.8	PGSC0003DMG402016979|PGSC0003DMT400043720
>t0005499_177	Score: 1.8	PGSC0003DMG402016979|PGSC0003DMT400043719
>t0005523_176	Score: 1.8	PGSC0003DMG400001715|PGSC0003DMT400004320
>t0005598_174	Score: 1.8	PGSC0003DMG400004204|PGSC0003DMT400010760
>t0005598_174	Score: 1.8	PGSC0003DMG401022236|PGSC0003DMT400057246
>t0005598_174	Score: 1.8	PGSC0003DMG400023276|PGSC0003DMT400059840
>t0005598_174	Score: 1.8	PGSC0003DMG401022236|PGSC0003DMT400057245
>t0005700_171	Score: 1.8	PGSC0003DMG401031123|PGSC0003DMT400079915
>t0005770_168	Score: 1.8	PGSC0003DMG400022525|PGSC0003DMT400058016
>t0005777_168	Score: 1.8	PGSC0003DMG400020066|PGSC0003DMT400051673
>t0005840_167	Score: 1.8	PGSC0003DMG401024074|PGSC0003DMT400061872
>t0005863_166	Score: 1.8	PGSC0003DMG400021858|PGSC0003DMT400056260
>t0005939_164	Score: 1.8	PGSC0003DMG400027328|PGSC0003DMT400070296
>t0005991_162	Score: 1.8	PGSC0003DMG400039863|PGSC0003DMT400090292
>t0006020_161	Score: 1.8	PGSC0003DMG400043785|PGSC0003DMT400094214
>t0006052_161	Score: 1.8	PGSC0003DMG400018221|PGSC0003DMT400046919
>t0006053_160	Score: 1.8	PGSC0003DMG400016008|PGSC0003DMT400041333
>t0006108_159	Score: 1.8	PGSC0003DMG400001642|PGSC0003DMT400004152
>t0006144_157	Score: 1.8	PGSC0003DMG400027536|PGSC0003DMT400070820
>t0006157_157	Score: 1.8	PGSC0003DMG400042395|PGSC0003DMT400092824
>t0006157_157	Score: 1.8	PGSC0003DMG400045088|PGSC0003DMT400095517
>t0006231_155	Score: 1.8	PGSC0003DMG400008728|PGSC0003DMT400022521
>t0006231_155	Score: 1.8	PGSC0003DMG400011057|PGSC0003DMT400028725
>t0006279_154	Score: 1.8	PGSC0003DMG400022266|PGSC0003DMT400057336
>t0006305_153	Score: 1.8	PGSC0003DMG400010361|PGSC0003DMT400026847
>t0006306_153	Score: 1.8	PGSC0003DMG400003692|PGSC0003DMT400009474
>t0006313_153	Score: 1.8	PGSC0003DMG400007549|PGSC0003DMT400019526
>t0006313_153	Score: 1.8	PGSC0003DMG400007550|PGSC0003DMT400019527
>t0006317_153	Score: 1.8	PGSC0003DMG400036370|PGSC0003DMT400086799
>t0006324_153	Score: 1.8	PGSC0003DMG400012003|PGSC0003DMT400031321
>t0006327_152	Score: 1.8	PGSC0003DMG400012221|PGSC0003DMT400031862
>t0006327_152	Score: 1.8	PGSC0003DMG400012221|PGSC0003DMT400031861
>t0006330_152	Score: 1.8	PGSC0003DMG400009194|PGSC0003DMT400023771
>t0006330_152	Score: 1.8	PGSC0003DMG400009194|PGSC0003DMT400023772
>t0006330_152	Score: 1.8	PGSC0003DMG400009194|PGSC0003DMT400023773
>t0006376_151	Score: 1.8	PGSC0003DMG400046085|PGSC0003DMT400096514
>t0006382_151	Score: 1.8	PGSC0003DMG400022860|PGSC0003DMT400058833
>t0006382_151	Score: 1.8	PGSC0003DMG400022860|PGSC0003DMT400058832
>t0006390_151	Score: 1.8	PGSC0003DMG400010706|PGSC0003DMT400027814
>t0006390_151	Score: 1.8	PGSC0003DMG400010706|PGSC0003DMT400027815
>t0006446_150	Score: 1.8	PGSC0003DMG400013717|PGSC0003DMT400035659
>t0006446_150	Score: 1.8	PGSC0003DMG400013717|PGSC0003DMT400035658
>t0006446_150	Score: 1.8	PGSC0003DMG400013717|PGSC0003DMT400035657
>t0006486_149	Score: 1.8	PGSC0003DMG400016453|PGSC0003DMT400042428
>t0006505_148	Score: 1.8	PGSC0003DMG400008173|PGSC0003DMT400021098
>t0006523_148	Score: 1.8	PGSC0003DMG400000892|PGSC0003DMT400002337
>t0006523_148	Score: 1.8	PGSC0003DMG400000892|PGSC0003DMT400002336
>t0006524_148	Score: 1.8	PGSC0003DMG400021095|PGSC0003DMT400054348
>t0006525_148	Score: 1.8	PGSC0003DMG400000402|PGSC0003DMT400001066
>t0006541_148	Score: 1.8	PGSC0003DMG401016989|PGSC0003DMT400043766
>t0006552_147	Score: 1.8	PGSC0003DMG400036502|PGSC0003DMT400086931
>t0006581_147	Score: 1.8	PGSC0003DMG400013763|PGSC0003DMT400035766
>t0006581_147	Score: 1.8	PGSC0003DMG400013763|PGSC0003DMT400035767
>t0006611_146	Score: 1.8	PGSC0003DMG400004050|PGSC0003DMT400010372
>t0006611_146	Score: 1.8	PGSC0003DMG400015248|PGSC0003DMT400039426
>t0006611_146	Score: 1.8	PGSC0003DMG400015248|PGSC0003DMT400039426
>t0006611_146	Score: 1.8	PGSC0003DMG400015248|PGSC0003DMT400039426
>t0006611_146	Score: 1.8	PGSC0003DMG400043655|PGSC0003DMT400094084
>t0006611_146	Score: 1.8	PGSC0003DMG400047251|PGSC0003DMT400097680
>t0006627_146	Score: 1.8	EPlSTUG00000001606|EPlSTUT00000001606
>t0006660_145	Score: 1.8	PGSC0003DMG400009387|PGSC0003DMT400024285
>t0006660_145	Score: 1.8	PGSC0003DMG400009387|PGSC0003DMT400024284
>t0006660_145	Score: 1.8	PGSC0003DMG400009387|PGSC0003DMT400024288
>t0006660_145	Score: 1.8	PGSC0003DMG400009387|PGSC0003DMT400024286
>t0006712_144	Score: 1.8	PGSC0003DMG400030614|PGSC0003DMT400078669
>t0006712_144	Score: 1.8	PGSC0003DMG400028662|PGSC0003DMT400073779
>t0006712_144	Score: 1.8	PGSC0003DMG400028662|PGSC0003DMT400073777
>t0006712_144	Score: 1.8	PGSC0003DMG400032108|PGSC0003DMT400081759
>t0006801_142	Score: 1.8	PGSC0003DMG400043352|PGSC0003DMT400093781
>t0006837_141	Score: 1.8	PGSC0003DMG400001752|PGSC0003DMT400004399
>t0006866_140	Score: 1.8	PGSC0003DMG402011656|PGSC0003DMT400030432
>t0006929_139	Score: 1.8	PGSC0003DMG400007452|PGSC0003DMT400019283
>t0006962_138	Score: 1.8	PGSC0003DMG400003935|PGSC0003DMT400010040
>t0006962_138	Score: 1.8	PGSC0003DMG400003935|PGSC0003DMT400010039
>t0007052_136	Score: 1.8	PGSC0003DMG400029477|PGSC0003DMT400075821
>t0007052_136	Score: 1.8	PGSC0003DMG400029477|PGSC0003DMT400075820
>t0007067_136	Score: 1.8	PGSC0003DMG400006046|PGSC0003DMT400015482
>t0007108_135	Score: 1.8	PGSC0003DMG400027403|PGSC0003DMT400070485
[truncated: 45,744 more rows]
