# Supplementary material for: The effects of potato virus Y-derived virus small interfering RNAs of three biologically distinct strains on potato (Solanum tuberosum) transcriptome
Source: Virol J. 2017 Jul 17;14:129. doi: 10.1186/s12985-017-0803-8 (PMC5513076; doi:10.1186/s12985-017-0803-8)
Supplement: Supplementary file 5 — psRobot predicted PVY-O vsiRNAs target coding transcripts. (XLSX 466 kb) [file 12985_2017_803_MOESM5_ESM.xlsx]

## Sheet:  O analysis
Table S4. psRobot predicted PVY-O vsiRNAs target coding transcripts.
>t0000016_28273	Score: 2.0	PGSC0003DMG400019844|PGSC0003DMT400051099
>t0000016_28273	Score: 2.0	PGSC0003DMG400019844|PGSC0003DMT400051097
>t0000016_28273	Score: 2.0	PGSC0003DMG400019844|PGSC0003DMT400051098
>t0000016_28273	Score: 2.5	PGSC0003DMG400025990|PGSC0003DMT400066847
>t0000020_22187	Score: 2.5	PGSC0003DMG400006057|PGSC0003DMT400015516
>t0000020_22187	Score: 2.5	PGSC0003DMG401006174|PGSC0003DMT400015797
>t0000020_22187	Score: 2.5	PGSC0003DMG400006029|PGSC0003DMT400015444
>t0000020_22187	Score: 2.5	PGSC0003DMG400011541|PGSC0003DMT400030125
>t0000020_22187	Score: 2.5	PGSC0003DMG400008122|PGSC0003DMT400020977
>t0000020_22187	Score: 2.2	PGSC0003DMG400009174|PGSC0003DMT400023715
>t0000020_22187	Score: 2.5	PGSC0003DMG400008122|PGSC0003DMT400020978
>t0000020_22187	Score: 2.5	PGSC0003DMG400011541|PGSC0003DMT400030124
>t0000020_22187	Score: 2.5	PGSC0003DMG400015653|PGSC0003DMT400040434
>t0000020_22187	Score: 2.5	PGSC0003DMG400022169|PGSC0003DMT400057050
>t0000020_22187	Score: 2.5	PGSC0003DMG400015653|PGSC0003DMT400040433
>t0000020_22187	Score: 2.5	PGSC0003DMG400021472|PGSC0003DMT400055319
>t0000020_22187	Score: 2.5	PGSC0003DMG400022169|PGSC0003DMT400057049
>t0000020_22187	Score: 2.5	PGSC0003DMG402027531|PGSC0003DMT400070813
>t0000020_22187	Score: 2.5	PGSC0003DMG400030213|PGSC0003DMT400077649
>t0000020_22187	Score: 2.5	PGSC0003DMG402027531|PGSC0003DMT400070812
>t0000020_22187	Score: 2.5	PGSC0003DMG400030213|PGSC0003DMT400077650
>t0000020_22187	Score: 2.0	PGSC0003DMG400039917|PGSC0003DMT400090346
>t0000022_21320	Score: 2.5	PGSC0003DMG401031052|PGSC0003DMT400079743
>t0000022_21320	Score: 2.5	PGSC0003DMG400026256|PGSC0003DMT400067524
>t0000022_21320	Score: 2.5	PGSC0003DMG401031052|PGSC0003DMT400079744
>t0000028_16554	Score: 2.5	EPlSTUG00000000330|EPlSTUT00000000330
>t0000028_16554	Score: 2.2	PGSC0003DMG402003815|PGSC0003DMT400009750
>t0000033_14620	Score: 2.5	PGSC0003DMG400003380|PGSC0003DMT400008722
>t0000033_14620	Score: 2.5	PGSC0003DMG400003380|PGSC0003DMT400008721
>t0000033_14620	Score: 2.2	PGSC0003DMG400007462|PGSC0003DMT400019306
>t0000033_14620	Score: 2.5	PGSC0003DMG400014644|PGSC0003DMT400037964
>t0000033_14620	Score: 2.0	PGSC0003DMG400011366|PGSC0003DMT400029551
>t0000033_14620	Score: 2.5	PGSC0003DMG400019349|PGSC0003DMT400049812
>t0000033_14620	Score: 2.0	PGSC0003DMG400015475|PGSC0003DMT400040007
>t0000033_14620	Score: 2.5	PGSC0003DMG400018423|PGSC0003DMT400047404
>t0000033_14620	Score: 2.5	PGSC0003DMG400023786|PGSC0003DMT400061139
>t0000033_14620	Score: 2.0	PGSC0003DMG400025545|PGSC0003DMT400065670
>t0000033_14620	Score: 2.0	PGSC0003DMG400025545|PGSC0003DMT400065668
>t0000034_13759	Score: 2.5	PGSC0003DMG400000516|PGSC0003DMT400001388
>t0000034_13759	Score: 2.5	PGSC0003DMG400000516|PGSC0003DMT400001389
>t0000034_13759	Score: 2.5	PGSC0003DMG400006644|PGSC0003DMT400017006
>t0000034_13759	Score: 2.2	PGSC0003DMG400012201|PGSC0003DMT400031803
>t0000034_13759	Score: 2.2	PGSC0003DMG400029414|PGSC0003DMT400075620
>t0000034_13759	Score: 1.8	PGSC0003DMG400028591|PGSC0003DMT400073599
>t0000034_13759	Score: 2.5	PGSC0003DMG400039571|PGSC0003DMT400090000
>t0000035_13199	Score: 2.5	PGSC0003DMG402017902|PGSC0003DMT400046120
>t0000035_13199	Score: 2.5	PGSC0003DMG402017902|PGSC0003DMT400046121
>t0000035_13199	Score: 1.8	PGSC0003DMG400025001|PGSC0003DMT400064351
>t0000037_12958	Score: 2.5	PGSC0003DMG400026789|PGSC0003DMT400068885
>t0000038_12838	Score: 2.5	PGSC0003DMG400001392|PGSC0003DMT400003528
>t0000038_12838	Score: 2.5	PGSC0003DMG400001392|PGSC0003DMT400003529
>t0000038_12838	Score: 2.5	PGSC0003DMG400014709|PGSC0003DMT400038144
>t0000038_12838	Score: 2.0	PGSC0003DMG400011083|PGSC0003DMT400028793
>t0000038_12838	Score: 2.5	PGSC0003DMG401009425|PGSC0003DMT400024377
>t0000038_12838	Score: 2.5	PGSC0003DMG400014709|PGSC0003DMT400038143
>t0000038_12838	Score: 2.5	PGSC0003DMG400016953|PGSC0003DMT400043656
>t0000038_12838	Score: 2.5	PGSC0003DMG400022027|PGSC0003DMT400056647
>t0000038_12838	Score: 2.5	PGSC0003DMG400022132|PGSC0003DMT400056911
>t0000038_12838	Score: 2.5	PGSC0003DMG400015500|PGSC0003DMT400040069
>t0000038_12838	Score: 1.8	PGSC0003DMG400020871|PGSC0003DMT400053798
>t0000038_12838	Score: 2.5	PGSC0003DMG400019737|PGSC0003DMT400050818
>t0000038_12838	Score: 2.5	PGSC0003DMG400027182|PGSC0003DMT400069900
>t0000038_12838	Score: 2.5	PGSC0003DMG400027182|PGSC0003DMT400069899
>t0000038_12838	Score: 2.5	PGSC0003DMG400036713|PGSC0003DMT400087142
>t0000040_12081	Score: 2.2	PGSC0003DMG400013332|PGSC0003DMT400034695
>t0000040_12081	Score: 2.2	PGSC0003DMG400040387|PGSC0003DMT400090816
>t0000045_11225	Score: 2.0	PGSC0003DMG400005328|PGSC0003DMT400013629
>t0000045_11225	Score: 2.2	PGSC0003DMG402015590|PGSC0003DMT400040274
>t0000045_11225	Score: 2.5	PGSC0003DMG400023576|PGSC0003DMT400060612
>t0000045_11225	Score: 2.5	PGSC0003DMG400023576|PGSC0003DMT400060610
>t0000045_11225	Score: 2.5	PGSC0003DMG400023576|PGSC0003DMT400060613
>t0000045_11225	Score: 2.5	PGSC0003DMG400023576|PGSC0003DMT400060611
>t0000045_11225	Score: 2.2	PGSC0003DMG400015592|PGSC0003DMT400040277
>t0000045_11225	Score: 2.2	PGSC0003DMG400015593|PGSC0003DMT400040282
>t0000045_11225	Score: 2.5	PGSC0003DMG400028662|PGSC0003DMT400073776
>t0000045_11225	Score: 2.5	PGSC0003DMG401030531|PGSC0003DMT400078428
>t0000045_11225	Score: 2.5	PGSC0003DMG400028662|PGSC0003DMT400073779
>t0000045_11225	Score: 2.5	PGSC0003DMG400044152|PGSC0003DMT400094581
>t0000046_11222	Score: 2.2	PGSC0003DMG400010680|PGSC0003DMT400027717
>t0000046_11222	Score: 2.5	PGSC0003DMG400020061|PGSC0003DMT400051661
>t0000047_11144	Score: 2.5	PGSC0003DMG400006459|PGSC0003DMT400016540
>t0000047_11144	Score: 2.5	PGSC0003DMG400006459|PGSC0003DMT400016541
>t0000048_11085	Score: 2.2	PGSC0003DMG400000077|PGSC0003DMT400000241
>t0000048_11085	Score: 2.5	PGSC0003DMG400006257|PGSC0003DMT400015997
>t0000048_11085	Score: 2.0	PGSC0003DMG400008658|PGSC0003DMT400022298
>t0000048_11085	Score: 2.5	PGSC0003DMG400013385|PGSC0003DMT400034821
>t0000048_11085	Score: 2.5	PGSC0003DMG400039723|PGSC0003DMT400090152
>t0000050_11062	Score: 2.2	PGSC0003DMG400013258|PGSC0003DMT400034494
>t0000050_11062	Score: 2.2	PGSC0003DMG400013258|PGSC0003DMT400034492
>t0000050_11062	Score: 2.2	PGSC0003DMG400013258|PGSC0003DMT400034493
>t0000050_11062	Score: 2.0	PGSC0003DMG400029384|PGSC0003DMT400075563
>t0000051_10891	Score: 2.5	PGSC0003DMG400000157|PGSC0003DMT400000462
>t0000051_10891	Score: 1.8	PGSC0003DMG401006288|PGSC0003DMT400016086
>t0000051_10891	Score: 2.5	PGSC0003DMG401009543|PGSC0003DMT400024690
>t0000051_10891	Score: 2.5	PGSC0003DMG401009543|PGSC0003DMT400024683
>t0000051_10891	Score: 2.5	PGSC0003DMG401009543|PGSC0003DMT400024691
>t0000051_10891	Score: 2.5	PGSC0003DMG400030959|PGSC0003DMT400079509
>t0000052_10822	Score: 2.0	PGSC0003DMG400015491|PGSC0003DMT400040046
>t0000054_10663	Score: 2.5	PGSC0003DMG400028559|PGSC0003DMT400073502
>t0000055_10006	Score: 2.0	PGSC0003DMG400003551|PGSC0003DMT400009133
>t0000055_10006	Score: 2.5	PGSC0003DMG400019106|PGSC0003DMT400049159
>t0000055_10006	Score: 2.5	PGSC0003DMG400019106|PGSC0003DMT400049158
>t0000055_10006	Score: 2.2	PGSC0003DMG400028078|PGSC0003DMT400072154
>t0000055_10006	Score: 2.2	PGSC0003DMG400028078|PGSC0003DMT400072151
>t0000055_10006	Score: 2.2	PGSC0003DMG400028078|PGSC0003DMT400072152
>t0000055_10006	Score: 2.5	PGSC0003DMG400030161|PGSC0003DMT400077564
>t0000055_10006	Score: 2.2	PGSC0003DMG400028078|PGSC0003DMT400072155
>t0000055_10006	Score: 2.2	PGSC0003DMG400028078|PGSC0003DMT400072153
>t0000056_9953	Score: 2.5	PGSC0003DMG400015327|PGSC0003DMT400039626
>t0000056_9953	Score: 2.5	PGSC0003DMG400022866|PGSC0003DMT400058855
>t0000056_9953	Score: 2.5	PGSC0003DMG400025748|PGSC0003DMT400066158
>t0000056_9953	Score: 2.5	PGSC0003DMG400042612|PGSC0003DMT400093041
>t0000058_9796	Score: 1.5	PGSC0003DMG400007797|PGSC0003DMT400020128
>t0000058_9796	Score: 2.0	PGSC0003DMG400018780|PGSC0003DMT400048335
>t0000058_9796	Score: 2.5	PGSC0003DMG400016689|PGSC0003DMT400043034
>t0000058_9796	Score: 2.2	PGSC0003DMG400031121|PGSC0003DMT400079906
>t0000058_9796	Score: 2.5	PGSC0003DMG400031121|PGSC0003DMT400079904
>t0000058_9796	Score: 2.2	PGSC0003DMG400031121|PGSC0003DMT400079907
>t0000058_9796	Score: 2.2	PGSC0003DMG400031121|PGSC0003DMT400079905
>t0000059_9561	Score: 2.0	PGSC0003DMG400024535|PGSC0003DMT400063076
>t0000059_9561	Score: 2.0	PGSC0003DMG400024535|PGSC0003DMT400063075
>t0000060_9528	Score: 2.5	PGSC0003DMG400007713|PGSC0003DMT400019932
>t0000060_9528	Score: 2.5	PGSC0003DMG400020265|PGSC0003DMT400052241
>t0000060_9528	Score: 1.5	PGSC0003DMG402027320|PGSC0003DMT400070260
>t0000061_9490	Score: 2.5	EPlSTUG00000002634|EPlSTUT00000002634
>t0000061_9490	Score: 2.5	EPlSTUG00000003386|EPlSTUT00000003386
>t0000063_9403	Score: 2.5	PGSC0003DMG400005580|PGSC0003DMT400014232
>t0000064_9249	Score: 2.5	PGSC0003DMG400013686|PGSC0003DMT400035592
>t0000064_9249	Score: 2.5	PGSC0003DMG400011286|PGSC0003DMT400029369
>t0000064_9249	Score: 2.5	PGSC0003DMG401016626|PGSC0003DMT400042870
>t0000064_9249	Score: 2.5	PGSC0003DMG400028383|PGSC0003DMT400072964
>t0000065_9211	Score: 2.5	EPlSTUG00000003299|EPlSTUT00000003299
>t0000065_9211	Score: 2.5	PGSC0003DMG401006445|PGSC0003DMT400016505
>t0000065_9211	Score: 2.5	PGSC0003DMG401006445|PGSC0003DMT400016506
>t0000065_9211	Score: 2.5	PGSC0003DMG400006292|PGSC0003DMT400016097
>t0000065_9211	Score: 2.5	PGSC0003DMG402006445|PGSC0003DMT400016503
>t0000065_9211	Score: 2.5	PGSC0003DMG400020242|PGSC0003DMT400052189
>t0000065_9211	Score: 2.5	PGSC0003DMG400016133|PGSC0003DMT400041617
>t0000065_9211	Score: 2.0	PGSC0003DMG400020518|PGSC0003DMT400052882
>t0000065_9211	Score: 2.5	PGSC0003DMG400016133|PGSC0003DMT400041619
>t0000065_9211	Score: 2.5	PGSC0003DMG400016133|PGSC0003DMT400041618
>t0000065_9211	Score: 2.5	PGSC0003DMG400026920|PGSC0003DMT400069211
>t0000065_9211	Score: 2.5	PGSC0003DMG400026920|PGSC0003DMT400069208
>t0000065_9211	Score: 2.5	PGSC0003DMG400026920|PGSC0003DMT400069212
>t0000065_9211	Score: 2.5	PGSC0003DMG400026920|PGSC0003DMT400069209
>t0000065_9211	Score: 2.5	PGSC0003DMG400026920|PGSC0003DMT400069210
>t0000066_9170	Score: 2.5	PGSC0003DMG400009191|PGSC0003DMT400023760
>t0000066_9170	Score: 2.5	PGSC0003DMG400021205|PGSC0003DMT400054638
>t0000066_9170	Score: 2.5	PGSC0003DMG400044116|PGSC0003DMT400094545
>t0000068_9080	Score: 2.0	PGSC0003DMG400004132|PGSC0003DMT400010577
>t0000068_9080	Score: 2.2	PGSC0003DMG400017123|PGSC0003DMT400044121
>t0000068_9080	Score: 2.5	PGSC0003DMG400015687|PGSC0003DMT400040576
>t0000068_9080	Score: 2.2	PGSC0003DMG400017123|PGSC0003DMT400044120
>t0000072_8657	Score: 2.5	PGSC0003DMG400007128|PGSC0003DMT400018358
>t0000072_8657	Score: 2.5	PGSC0003DMG400008940|PGSC0003DMT400023088
>t0000072_8657	Score: 2.5	PGSC0003DMG400047190|PGSC0003DMT400097619
>t0000072_8657	Score: 2.5	PGSC0003DMG400041714|PGSC0003DMT400092143
>t0000077_8304	Score: 2.2	PGSC0003DMG400001816|PGSC0003DMT400004581
>t0000077_8304	Score: 2.5	PGSC0003DMG400004408|PGSC0003DMT400011256
>t0000077_8304	Score: 2.2	PGSC0003DMG400012400|PGSC0003DMT400032276
>t0000077_8304	Score: 2.5	PGSC0003DMG401015362|PGSC0003DMT400039748
>t0000077_8304	Score: 2.2	PGSC0003DMG400012400|PGSC0003DMT400032277
>t0000077_8304	Score: 2.5	PGSC0003DMG401015362|PGSC0003DMT400039751
>t0000077_8304	Score: 2.5	PGSC0003DMG400011865|PGSC0003DMT400030968
>t0000077_8304	Score: 2.5	PGSC0003DMG400010674|PGSC0003DMT400027692
>t0000077_8304	Score: 2.5	PGSC0003DMG400022068|PGSC0003DMT400056743
>t0000077_8304	Score: 2.5	PGSC0003DMG401015362|PGSC0003DMT400039752
>t0000077_8304	Score: 2.5	PGSC0003DMG400024273|PGSC0003DMT400062366
>t0000077_8304	Score: 2.0	PGSC0003DMG400024601|PGSC0003DMT400063252
>t0000077_8304	Score: 2.5	PGSC0003DMG402024742|PGSC0003DMT400063658
>t0000077_8304	Score: 2.2	PGSC0003DMG400042124|PGSC0003DMT400092553
>t0000079_8198	Score: 2.5	PGSC0003DMG400025658|PGSC0003DMT400065917
>t0000079_8198	Score: 2.5	PGSC0003DMG400025658|PGSC0003DMT400065915
>t0000079_8198	Score: 2.5	PGSC0003DMG400025658|PGSC0003DMT400065916
>t0000080_8051	Score: 2.2	PGSC0003DMG400000343|PGSC0003DMT400000914
>t0000080_8051	Score: 2.5	PGSC0003DMG400006036|PGSC0003DMT400015462
>t0000080_8051	Score: 2.5	PGSC0003DMG400005688|PGSC0003DMT400014526
>t0000080_8051	Score: 2.5	PGSC0003DMG400006036|PGSC0003DMT400015463
>t0000080_8051	Score: 2.5	PGSC0003DMG400036413|PGSC0003DMT400086842
>t0000080_8051	Score: 2.5	PGSC0003DMG400047158|PGSC0003DMT400097587
>t0000081_7975	Score: 2.2	PGSC0003DMG400016264|PGSC0003DMT400041928
>t0000082_7961	Score: 2.5	PGSC0003DMG401009305|PGSC0003DMT400024057
>t0000082_7961	Score: 2.5	PGSC0003DMG401011882|PGSC0003DMT400031009
>t0000082_7961	Score: 2.5	PGSC0003DMG401011882|PGSC0003DMT400031010
>t0000082_7961	Score: 2.2	PGSC0003DMG400013746|PGSC0003DMT400035734
>t0000082_7961	Score: 2.5	PGSC0003DMG401009305|PGSC0003DMT400024056
>t0000082_7961	Score: 2.5	PGSC0003DMG401009305|PGSC0003DMT400024058
>t0000082_7961	Score: 2.5	PGSC0003DMG400032103|PGSC0003DMT400081750
>t0000082_7961	Score: 2.5	PGSC0003DMG401025624|PGSC0003DMT400065835
>t0000082_7961	Score: 2.5	PGSC0003DMG400023787|PGSC0003DMT400061140
>t0000082_7961	Score: 2.5	PGSC0003DMG400045629|PGSC0003DMT400096058
>t0000082_7961	Score: 2.5	PGSC0003DMG400040470|PGSC0003DMT400090899
>t0000083_7934	Score: 2.5	PGSC0003DMG400006752|PGSC0003DMT400017341
>t0000083_7934	Score: 2.5	PGSC0003DMG400017958|PGSC0003DMT400046260
>t0000083_7934	Score: 2.5	PGSC0003DMG400019984|PGSC0003DMT400051453
>t0000083_7934	Score: 2.5	PGSC0003DMG400019984|PGSC0003DMT400051454
>t0000083_7934	Score: 2.5	PGSC0003DMG400042635|PGSC0003DMT400093064
>t0000084_7871	Score: 2.5	PGSC0003DMG400011753|PGSC0003DMT400030679
>t0000086_7598	Score: 2.5	PGSC0003DMG400001836|PGSC0003DMT400004633
>t0000086_7598	Score: 2.2	PGSC0003DMG401008816|PGSC0003DMT400022730
>t0000086_7598	Score: 2.5	PGSC0003DMG400010443|PGSC0003DMT400027076
>t0000086_7598	Score: 2.5	PGSC0003DMG400010443|PGSC0003DMT400027074
>t0000086_7598	Score: 1.5	PGSC0003DMG400008208|PGSC0003DMT400021198
>t0000086_7598	Score: 2.2	PGSC0003DMG400013896|PGSC0003DMT400036085
>t0000086_7598	Score: 2.2	PGSC0003DMG400023790|PGSC0003DMT400061145
>t0000086_7598	Score: 2.2	PGSC0003DMG400031863|PGSC0003DMT400081466
>t0000086_7598	Score: 2.2	PGSC0003DMG400031863|PGSC0003DMT400081467
>t0000086_7598	Score: 2.2	PGSC0003DMG400031863|PGSC0003DMT400081465
>t0000091_7299	Score: 2.5	PGSC0003DMG400006960|PGSC0003DMT400017921
>t0000091_7299	Score: 2.0	PGSC0003DMG400016293|PGSC0003DMT400042008
>t0000091_7299	Score: 2.5	PGSC0003DMG400029987|PGSC0003DMT400077098
>t0000091_7299	Score: 2.5	PGSC0003DMG400029987|PGSC0003DMT400077097
>t0000092_7272	Score: 2.5	PGSC0003DMG400016484|PGSC0003DMT400042503
>t0000092_7272	Score: 2.5	PGSC0003DMG400015636|PGSC0003DMT400040383
>t0000092_7272	Score: 2.0	PGSC0003DMG401025318|PGSC0003DMT400065143
>t0000092_7272	Score: 2.0	PGSC0003DMG400029782|PGSC0003DMT400076595
>t0000096_6997	Score: 1.8	PGSC0003DMG400022376|PGSC0003DMT400057628
>t0000098_6846	Score: 2.2	PGSC0003DMG400012390|PGSC0003DMT400032251
>t0000098_6846	Score: 2.5	PGSC0003DMG400023691|PGSC0003DMT400060908
>t0000098_6846	Score: 2.5	PGSC0003DMG400023691|PGSC0003DMT400060907
>t0000098_6846	Score: 2.2	PGSC0003DMG400021267|PGSC0003DMT400054795
>t0000098_6846	Score: 2.5	PGSC0003DMG400038882|PGSC0003DMT400089311
>t0000099_6814	Score: 2.5	PGSC0003DMG400000531|PGSC0003DMT400001437
>t0000099_6814	Score: 2.5	PGSC0003DMG400008269|PGSC0003DMT400021325
>t0000099_6814	Score: 2.5	PGSC0003DMG400008269|PGSC0003DMT400021327
>t0000099_6814	Score: 2.5	PGSC0003DMG400008269|PGSC0003DMT400021322
>t0000099_6814	Score: 2.5	PGSC0003DMG400008269|PGSC0003DMT400021329
>t0000099_6814	Score: 2.2	PGSC0003DMG400012304|PGSC0003DMT400032057
>t0000099_6814	Score: 2.0	PGSC0003DMG400014150|PGSC0003DMT400036692
>t0000099_6814	Score: 2.5	PGSC0003DMG400008269|PGSC0003DMT400021324
>t0000099_6814	Score: 2.0	PGSC0003DMG400009345|PGSC0003DMT400024179
>t0000099_6814	Score: 2.5	PGSC0003DMG400008269|PGSC0003DMT400021326
>t0000099_6814	Score: 2.5	PGSC0003DMG400008269|PGSC0003DMT400021328
>t0000099_6814	Score: 2.5	PGSC0003DMG400008269|PGSC0003DMT400021323
>t0000099_6814	Score: 2.2	PGSC0003DMG400023187|PGSC0003DMT400059656
>t0000099_6814	Score: 2.0	PGSC0003DMG400023744|PGSC0003DMT400061018
>t0000099_6814	Score: 2.5	PGSC0003DMG401016141|PGSC0003DMT400041636
>t0000099_6814	Score: 2.0	PGSC0003DMG400016452|PGSC0003DMT400042427
>t0000099_6814	Score: 2.5	PGSC0003DMG401016141|PGSC0003DMT400041634
>t0000099_6814	Score: 2.5	PGSC0003DMG400023732|PGSC0003DMT400061003
>t0000099_6814	Score: 2.5	PGSC0003DMG401021989|PGSC0003DMT400056558
>t0000099_6814	Score: 2.5	PGSC0003DMG400021912|PGSC0003DMT400056392
>t0000099_6814	Score: 2.5	PGSC0003DMG400021460|PGSC0003DMT400055266
>t0000099_6814	Score: 2.5	PGSC0003DMG400030084|PGSC0003DMT400077346
>t0000099_6814	Score: 2.5	PGSC0003DMG400030765|PGSC0003DMT400079042
>t0000099_6814	Score: 2.5	PGSC0003DMG400024925|PGSC0003DMT400064159
>t0000099_6814	Score: 2.5	PGSC0003DMG403028512|PGSC0003DMT400073371
>t0000099_6814	Score: 2.5	PGSC0003DMG400028284|PGSC0003DMT400072691
>t0000099_6814	Score: 2.5	PGSC0003DMG400031129|PGSC0003DMT400079932
>t0000099_6814	Score: 2.5	PGSC0003DMG400036714|PGSC0003DMT400087143
>t0000099_6814	Score: 2.5	PGSC0003DMG400038800|PGSC0003DMT400089229
>t0000100_6812	Score: 2.5	PGSC0003DMG400000229|PGSC0003DMT400000649
>t0000100_6812	Score: 2.5	PGSC0003DMG400001540|PGSC0003DMT400003900
>t0000100_6812	Score: 2.0	PGSC0003DMG400009218|PGSC0003DMT400023828
>t0000100_6812	Score: 2.0	PGSC0003DMG402013284|PGSC0003DMT400034560
>t0000100_6812	Score: 2.0	PGSC0003DMG400016849|PGSC0003DMT400043405
>t0000100_6812	Score: 2.5	PGSC0003DMG400018659|PGSC0003DMT400048022
>t0000100_6812	Score: 2.5	PGSC0003DMG400018659|PGSC0003DMT400048023
>t0000100_6812	Score: 2.0	PGSC0003DMG400016328|PGSC0003DMT400042104
>t0000100_6812	Score: 2.5	PGSC0003DMG400031772|PGSC0003DMT400081289
>t0000100_6812	Score: 2.0	PGSC0003DMG400033072|PGSC0003DMT400083137
>t0000100_6812	Score: 2.0	PGSC0003DMG400033072|PGSC0003DMT400083138
>t0000100_6812	Score: 2.5	PGSC0003DMG400046578|PGSC0003DMT400097007
>t0000102_6808	Score: 2.2	PGSC0003DMG400001042|PGSC0003DMT400002710
>t0000102_6808	Score: 2.2	PGSC0003DMG400001042|PGSC0003DMT400002711
>t0000102_6808	Score: 2.5	PGSC0003DMG400013590|PGSC0003DMT400035368
>t0000102_6808	Score: 2.5	PGSC0003DMG401015689|PGSC0003DMT400040583
>t0000102_6808	Score: 2.5	PGSC0003DMG400029413|PGSC0003DMT400075619
>t0000105_6543	Score: 2.0	PGSC0003DMG400009464|PGSC0003DMT400024477
>t0000105_6543	Score: 2.5	PGSC0003DMG401020415|PGSC0003DMT400052594
>t0000105_6543	Score: 2.5	PGSC0003DMG401020415|PGSC0003DMT400052593
>t0000105_6543	Score: 2.5	PGSC0003DMG401020415|PGSC0003DMT400052595
>t0000105_6543	Score: 2.2	PGSC0003DMG400027378|PGSC0003DMT400070424
>t0000105_6543	Score: 2.0	PGSC0003DMG400029931|PGSC0003DMT400076953
>t0000105_6543	Score: 2.0	PGSC0003DMG400029931|PGSC0003DMT400076951
>t0000107_6518	Score: 2.0	PGSC0003DMG400004100|PGSC0003DMT400010494
>t0000107_6518	Score: 2.0	PGSC0003DMG400004100|PGSC0003DMT400010495
>t0000107_6518	Score: 2.0	PGSC0003DMG400004100|PGSC0003DMT400010496
>t0000107_6518	Score: 1.2	PGSC0003DMG400008025|PGSC0003DMT400020707
>t0000107_6518	Score: 2.5	PGSC0003DMG400018043|PGSC0003DMT400046486
>t0000107_6518	Score: 2.5	PGSC0003DMG400021087|PGSC0003DMT400054335
>t0000107_6518	Score: 2.2	PGSC0003DMG400022959|PGSC0003DMT400059108
>t0000107_6518	Score: 2.2	PGSC0003DMG400030551|PGSC0003DMT400078485
>t0000107_6518	Score: 2.5	PGSC0003DMG400028998|PGSC0003DMT400074587
>t0000107_6518	Score: 2.5	PGSC0003DMG400032155|PGSC0003DMT400081911
>t0000107_6518	Score: 2.5	PGSC0003DMG400032155|PGSC0003DMT400081909
>t0000109_6466	Score: 2.5	PGSC0003DMG400043087|PGSC0003DMT400093516
>t0000112_6370	Score: 2.5	PGSC0003DMG402002428|PGSC0003DMT400006234
>t0000112_6370	Score: 2.5	PGSC0003DMG400003305|PGSC0003DMT400008547
>t0000112_6370	Score: 2.5	PGSC0003DMG400006766|PGSC0003DMT400017396
>t0000112_6370	Score: 2.5	PGSC0003DMG400003305|PGSC0003DMT400008548
>t0000112_6370	Score: 2.5	PGSC0003DMG400009635|PGSC0003DMT400024935
>t0000112_6370	Score: 2.5	PGSC0003DMG400015693|PGSC0003DMT400040590
>t0000112_6370	Score: 2.5	PGSC0003DMG401015682|PGSC0003DMT400040529
>t0000112_6370	Score: 2.5	PGSC0003DMG401015682|PGSC0003DMT400040557
>t0000113_6369	Score: 2.5	PGSC0003DMG400001573|PGSC0003DMT400003992
>t0000113_6369	Score: 2.5	PGSC0003DMG400001573|PGSC0003DMT400003990
>t0000113_6369	Score: 2.5	PGSC0003DMG400007247|PGSC0003DMT400018710
>t0000113_6369	Score: 2.2	PGSC0003DMG400009140|PGSC0003DMT400023606
>t0000113_6369	Score: 2.5	PGSC0003DMG400010504|PGSC0003DMT400027239
>t0000113_6369	Score: 2.5	PGSC0003DMG400025073|PGSC0003DMT400064529
>t0000113_6369	Score: 2.5	PGSC0003DMG400025054|PGSC0003DMT400064478
>t0000116_6240	Score: 2.0	PGSC0003DMG400000067|PGSC0003DMT400000224
>t0000116_6240	Score: 2.0	PGSC0003DMG400000067|PGSC0003DMT400000222
>t0000116_6240	Score: 2.5	PGSC0003DMG400012330|PGSC0003DMT400032124
>t0000116_6240	Score: 2.5	PGSC0003DMG400012330|PGSC0003DMT400032123
>t0000116_6240	Score: 2.2	PGSC0003DMG400016138|PGSC0003DMT400041629
>t0000116_6240	Score: 2.2	PGSC0003DMG400016138|PGSC0003DMT400041628
>t0000116_6240	Score: 2.5	PGSC0003DMG402025696|PGSC0003DMT400066006
>t0000116_6240	Score: 2.5	PGSC0003DMG400029854|PGSC0003DMT400076768
>t0000118_6186	Score: 2.5	PGSC0003DMG400013890|PGSC0003DMT400036069
>t0000118_6186	Score: 2.5	PGSC0003DMG400013890|PGSC0003DMT400036067
>t0000118_6186	Score: 2.5	PGSC0003DMG400014328|PGSC0003DMT400037158
>t0000118_6186	Score: 2.5	PGSC0003DMG400013890|PGSC0003DMT400036066
>t0000118_6186	Score: 2.5	PGSC0003DMG400018095|PGSC0003DMT400046604
>t0000121_6143	Score: 2.5	PGSC0003DMG400003492|PGSC0003DMT400008962
>t0000121_6143	Score: 2.2	PGSC0003DMG402005938|PGSC0003DMT400015209
>t0000121_6143	Score: 2.2	PGSC0003DMG402005938|PGSC0003DMT400015208
>t0000121_6143	Score: 2.5	PGSC0003DMG400003492|PGSC0003DMT400008961
>t0000121_6143	Score: 2.5	PGSC0003DMG400003492|PGSC0003DMT400008963
>t0000121_6143	Score: 2.5	PGSC0003DMG400014404|PGSC0003DMT400037330
>t0000121_6143	Score: 2.2	PGSC0003DMG400014939|PGSC0003DMT400038664
>t0000121_6143	Score: 2.5	PGSC0003DMG400014404|PGSC0003DMT400037332
>t0000121_6143	Score: 2.2	PGSC0003DMG400014939|PGSC0003DMT400038666
>t0000121_6143	Score: 2.5	PGSC0003DMG400014404|PGSC0003DMT400037334
>t0000121_6143	Score: 2.5	PGSC0003DMG400014404|PGSC0003DMT400037329
>t0000121_6143	Score: 2.5	PGSC0003DMG400014404|PGSC0003DMT400037331
>t0000121_6143	Score: 2.5	PGSC0003DMG400014404|PGSC0003DMT400037333
>t0000121_6143	Score: 2.5	PGSC0003DMG400010662|PGSC0003DMT400027653
>t0000121_6143	Score: 2.5	PGSC0003DMG400031363|PGSC0003DMT400080544
>t0000121_6143	Score: 2.5	PGSC0003DMG400045471|PGSC0003DMT400095900
>t0000121_6143	Score: 2.2	PGSC0003DMG400036152|PGSC0003DMT400086581
>t0000124_5983	Score: 2.5	PGSC0003DMG400001423|PGSC0003DMT400003599
>t0000124_5983	Score: 2.5	PGSC0003DMG400001423|PGSC0003DMT400003600
>t0000124_5983	Score: 2.5	PGSC0003DMG400001423|PGSC0003DMT400003598
>t0000125_5979	Score: 2.5	PGSC0003DMG400000330|PGSC0003DMT400000871
>t0000125_5979	Score: 2.5	PGSC0003DMG400003960|PGSC0003DMT400010106
>t0000125_5979	Score: 2.5	PGSC0003DMG400003960|PGSC0003DMT400010107
>t0000125_5979	Score: 2.0	PGSC0003DMG400006416|PGSC0003DMT400016423
>t0000125_5979	Score: 2.0	PGSC0003DMG400006416|PGSC0003DMT400016424
>t0000125_5979	Score: 2.5	PGSC0003DMG400009816|PGSC0003DMT400025427
>t0000125_5979	Score: 2.5	PGSC0003DMG400009816|PGSC0003DMT400025428
>t0000125_5979	Score: 2.5	PGSC0003DMG400009816|PGSC0003DMT400025425
>t0000125_5979	Score: 2.5	PGSC0003DMG400025227|PGSC0003DMT400064957
>t0000125_5979	Score: 2.5	PGSC0003DMG400025227|PGSC0003DMT400064958
>t0000125_5979	Score: 2.5	PGSC0003DMG400023913|PGSC0003DMT400061441
>t0000125_5979	Score: 2.5	PGSC0003DMG400023913|PGSC0003DMT400061443
>t0000125_5979	Score: 2.5	PGSC0003DMG400025227|PGSC0003DMT400064954
>t0000125_5979	Score: 2.5	PGSC0003DMG400025227|PGSC0003DMT400064956
>t0000125_5979	Score: 2.5	PGSC0003DMG400036426|PGSC0003DMT400086855
>t0000126_5960	Score: 2.5	PGSC0003DMG400025069|PGSC0003DMT400064516
>t0000126_5960	Score: 2.5	PGSC0003DMG401028133|PGSC0003DMT400072292
>t0000129_5901	Score: 2.5	PGSC0003DMG400003149|PGSC0003DMT400008164
>t0000129_5901	Score: 2.5	PGSC0003DMG400011812|PGSC0003DMT400030831
>t0000129_5901	Score: 2.5	PGSC0003DMG401025391|PGSC0003DMT400065317
>t0000130_5875	Score: 2.5	PGSC0003DMG400001307|PGSC0003DMT400003290
>t0000130_5875	Score: 2.5	PGSC0003DMG400006314|PGSC0003DMT400016155
>t0000130_5875	Score: 2.5	PGSC0003DMG400006314|PGSC0003DMT400016153
>t0000130_5875	Score: 2.5	PGSC0003DMG400007307|PGSC0003DMT400018850
>t0000130_5875	Score: 2.5	PGSC0003DMG400008867|PGSC0003DMT400022872
>t0000130_5875	Score: 2.5	PGSC0003DMG400008867|PGSC0003DMT400022871
>t0000130_5875	Score: 2.5	PGSC0003DMG402026149|PGSC0003DMT400067238
>t0000130_5875	Score: 2.5	PGSC0003DMG401026149|PGSC0003DMT400067236
>t0000130_5875	Score: 2.5	PGSC0003DMG401026149|PGSC0003DMT400067243
>t0000130_5875	Score: 2.5	PGSC0003DMG402026149|PGSC0003DMT400067244
>t0000130_5875	Score: 2.5	PGSC0003DMG402026149|PGSC0003DMT400067237
>t0000131_5705	Score: 2.5	PGSC0003DMG401012214|PGSC0003DMT400031840
>t0000131_5705	Score: 2.5	PGSC0003DMG400034840|PGSC0003DMT400085269
>t0000131_5705	Score: 2.5	PGSC0003DMG400041410|PGSC0003DMT400091839
>t0000131_5705	Score: 2.5	PGSC0003DMG400036907|PGSC0003DMT400087336
>t0000134_5614	Score: 2.5	PGSC0003DMG400008004|PGSC0003DMT400020654
>t0000138_5527	Score: 2.2	PGSC0003DMG400000377|PGSC0003DMT400001020
>t0000138_5527	Score: 2.2	PGSC0003DMG400000377|PGSC0003DMT400001019
>t0000138_5527	Score: 2.5	PGSC0003DMG400030402|PGSC0003DMT400078157
>t0000138_5527	Score: 2.5	PGSC0003DMG400029761|PGSC0003DMT400076547
>t0000138_5527	Score: 2.5	PGSC0003DMG400030403|PGSC0003DMT400078158
>t0000138_5527	Score: 2.0	PGSC0003DMG400029999|PGSC0003DMT400077141
>t0000139_5513	Score: 2.5	PGSC0003DMG400019184|PGSC0003DMT400049381
>t0000139_5513	Score: 2.5	PGSC0003DMG400025880|PGSC0003DMT400066581
>t0000139_5513	Score: 2.5	PGSC0003DMG400026471|PGSC0003DMT400068059
>t0000139_5513	Score: 2.5	PGSC0003DMG400026471|PGSC0003DMT400068061
>t0000141_5385	Score: 2.2	PGSC0003DMG400009122|PGSC0003DMT400023551
>t0000141_5385	Score: 2.2	PGSC0003DMG400021581|PGSC0003DMT400055564
>t0000141_5385	Score: 2.5	PGSC0003DMG400027268|PGSC0003DMT400070154
>t0000141_5385	Score: 2.5	PGSC0003DMG400027268|PGSC0003DMT400070155
>t0000142_5368	Score: 2.5	PGSC0003DMG400023853|PGSC0003DMT400061289
>t0000142_5368	Score: 2.5	PGSC0003DMG400029580|PGSC0003DMT400076065
>t0000143_5365	Score: 2.5	PGSC0003DMG400017415|PGSC0003DMT400044889
>t0000143_5365	Score: 2.5	PGSC0003DMG400017415|PGSC0003DMT400044891
>t0000143_5365	Score: 2.5	PGSC0003DMG400017415|PGSC0003DMT400044890
>t0000143_5365	Score: 2.5	PGSC0003DMG400017415|PGSC0003DMT400044892
>t0000145_5300	Score: 1.5	PGSC0003DMG400007121|PGSC0003DMT400018338
>t0000145_5300	Score: 2.5	PGSC0003DMG400004294|PGSC0003DMT400010965
>t0000145_5300	Score: 2.0	PGSC0003DMG400022254|PGSC0003DMT400057307
>t0000145_5300	Score: 2.0	PGSC0003DMG400022254|PGSC0003DMT400057305
>t0000145_5300	Score: 2.5	PGSC0003DMG400017507|PGSC0003DMT400045133
>t0000145_5300	Score: 2.0	PGSC0003DMG400022254|PGSC0003DMT400057306
>t0000147_5257	Score: 2.5	PGSC0003DMG400016586|PGSC0003DMT400042733
>t0000147_5257	Score: 2.2	PGSC0003DMG400027414|PGSC0003DMT400070538
>t0000147_5257	Score: 2.5	PGSC0003DMG400025282|PGSC0003DMT400065067
>t0000147_5257	Score: 2.5	PGSC0003DMG400024062|PGSC0003DMT400061843
>t0000149_5243	Score: 2.5	PGSC0003DMG400006350|PGSC0003DMT400016255
>t0000149_5243	Score: 2.5	PGSC0003DMG400006350|PGSC0003DMT400016254
>t0000149_5243	Score: 2.5	PGSC0003DMG400012813|PGSC0003DMT400033356
>t0000149_5243	Score: 2.5	PGSC0003DMG400025039|PGSC0003DMT400064447
>t0000149_5243	Score: 2.5	PGSC0003DMG400025039|PGSC0003DMT400064448
>t0000149_5243	Score: 2.5	PGSC0003DMG400041732|PGSC0003DMT400092161
>t0000149_5243	Score: 2.5	PGSC0003DMG400033032|PGSC0003DMT400083039
>t0000151_5218	Score: 2.5	PGSC0003DMG400000227|PGSC0003DMT400000644
>t0000151_5218	Score: 2.5	PGSC0003DMG400000180|PGSC0003DMT400000513
>t0000151_5218	Score: 2.5	PGSC0003DMG400000227|PGSC0003DMT400000646
>t0000151_5218	Score: 2.5	PGSC0003DMG400000227|PGSC0003DMT400000643
>t0000151_5218	Score: 2.5	PGSC0003DMG400000227|PGSC0003DMT400000645
>t0000151_5218	Score: 2.5	PGSC0003DMG400007013|PGSC0003DMT400018055
>t0000151_5218	Score: 1.5	PGSC0003DMG400003576|PGSC0003DMT400009216
>t0000151_5218	Score: 2.0	PGSC0003DMG400014987|PGSC0003DMT400038779
>t0000151_5218	Score: 2.0	PGSC0003DMG400014784|PGSC0003DMT400038313
>t0000151_5218	Score: 2.0	PGSC0003DMG400014784|PGSC0003DMT400038312
>t0000151_5218	Score: 2.5	PGSC0003DMG400009874|PGSC0003DMT400025552
>t0000151_5218	Score: 2.5	PGSC0003DMG400008116|PGSC0003DMT400020965
>t0000151_5218	Score: 2.5	PGSC0003DMG400007340|PGSC0003DMT400018927
>t0000151_5218	Score: 2.0	PGSC0003DMG400014784|PGSC0003DMT400038311
>t0000151_5218	Score: 2.0	PGSC0003DMG400017051|PGSC0003DMT400043930
>t0000151_5218	Score: 2.5	PGSC0003DMG400018365|PGSC0003DMT400047291
>t0000151_5218	Score: 2.5	PGSC0003DMG400030793|PGSC0003DMT400079119
>t0000151_5218	Score: 2.0	PGSC0003DMG400029684|PGSC0003DMT400076349
>t0000151_5218	Score: 2.5	PGSC0003DMG400024018|PGSC0003DMT400061714
>t0000151_5218	Score: 2.5	PGSC0003DMG400024018|PGSC0003DMT400061713
>t0000151_5218	Score: 2.5	PGSC0003DMG400024018|PGSC0003DMT400061715
>t0000151_5218	Score: 2.2	PGSC0003DMG400031297|PGSC0003DMT400080379
>t0000151_5218	Score: 2.5	PGSC0003DMG400030793|PGSC0003DMT400079118
>t0000151_5218	Score: 2.5	PGSC0003DMG400043530|PGSC0003DMT400093959
>t0000155_5060	Score: 2.5	PGSC0003DMG400013130|PGSC0003DMT400034169
>t0000155_5060	Score: 2.5	PGSC0003DMG400020683|PGSC0003DMT400053297
>t0000155_5060	Score: 2.5	PGSC0003DMG400020683|PGSC0003DMT400053295
>t0000155_5060	Score: 2.5	PGSC0003DMG400018271|PGSC0003DMT400047049
>t0000155_5060	Score: 2.5	PGSC0003DMG400020683|PGSC0003DMT400053296
>t0000155_5060	Score: 2.5	PGSC0003DMG400020683|PGSC0003DMT400053294
>t0000155_5060	Score: 2.5	PGSC0003DMG400020683|PGSC0003DMT400053293
>t0000155_5060	Score: 2.2	PGSC0003DMG400044858|PGSC0003DMT400095287
>t0000156_5043	Score: 2.5	PGSC0003DMG401022236|PGSC0003DMT400057246
>t0000156_5043	Score: 2.5	PGSC0003DMG401022236|PGSC0003DMT400057245
>t0000156_5043	Score: 2.2	PGSC0003DMG400035198|PGSC0003DMT400085627
>t0000157_5043	Score: 2.5	PGSC0003DMG400006942|PGSC0003DMT400017876
>t0000157_5043	Score: 2.0	PGSC0003DMG400012287|PGSC0003DMT400032026
>t0000157_5043	Score: 2.0	PGSC0003DMG400012287|PGSC0003DMT400032025
>t0000157_5043	Score: 2.5	PGSC0003DMG402014059|PGSC0003DMT400036499
>t0000157_5043	Score: 2.0	PGSC0003DMG400017145|PGSC0003DMT400044166
>t0000157_5043	Score: 2.0	PGSC0003DMG400017145|PGSC0003DMT400044167
>t0000157_5043	Score: 2.5	PGSC0003DMG400017180|PGSC0003DMT400044233
>t0000157_5043	Score: 2.5	PGSC0003DMG400030410|PGSC0003DMT400078173
>t0000157_5043	Score: 2.5	PGSC0003DMG400024824|PGSC0003DMT400063866
>t0000157_5043	Score: 2.5	PGSC0003DMG400025511|PGSC0003DMT400065579
>t0000157_5043	Score: 2.5	PGSC0003DMG400025511|PGSC0003DMT400065580
>t0000157_5043	Score: 2.5	PGSC0003DMG400024824|PGSC0003DMT400063865
>t0000160_4986	Score: 2.0	PGSC0003DMG400021438|PGSC0003DMT400055225
>t0000160_4986	Score: 2.0	PGSC0003DMG400021438|PGSC0003DMT400055224
>t0000160_4986	Score: 2.5	PGSC0003DMG400024630|PGSC0003DMT400063324
>t0000160_4986	Score: 2.5	PGSC0003DMG400042156|PGSC0003DMT400092585
>t0000160_4986	Score: 2.5	PGSC0003DMG400032800|PGSC0003DMT400082760
>t0000160_4986	Score: 2.5	PGSC0003DMG400032800|PGSC0003DMT400082759
>t0000160_4986	Score: 2.0	PGSC0003DMG400040062|PGSC0003DMT400090491
>t0000161_4969	Score: 2.0	PGSC0003DMG400013221|PGSC0003DMT400034382
>t0000162_4962	Score: 2.5	PGSC0003DMG400009982|PGSC0003DMT400025850
>t0000162_4962	Score: 2.5	PGSC0003DMG400009982|PGSC0003DMT400025851
>t0000162_4962	Score: 2.5	PGSC0003DMG400024037|PGSC0003DMT400061768
>t0000168_4868	Score: 2.5	PGSC0003DMG400015723|PGSC0003DMT400040666
>t0000168_4868	Score: 2.2	PGSC0003DMG400016021|PGSC0003DMT400041363
>t0000168_4868	Score: 2.5	PGSC0003DMG400028758|PGSC0003DMT400073995
>t0000168_4868	Score: 2.5	PGSC0003DMG400028204|PGSC0003DMT400072493
>t0000168_4868	Score: 2.5	PGSC0003DMG400039713|PGSC0003DMT400090142
>t0000169_4862	Score: 2.2	PGSC0003DMG400007359|PGSC0003DMT400018994
>t0000169_4862	Score: 2.5	PGSC0003DMG400010406|PGSC0003DMT400026980
>t0000169_4862	Score: 2.5	PGSC0003DMG400018337|PGSC0003DMT400047233
>t0000169_4862	Score: 2.5	PGSC0003DMG401024331|PGSC0003DMT400062523
>t0000169_4862	Score: 2.5	PGSC0003DMG400024840|PGSC0003DMT400063908
>t0000169_4862	Score: 2.5	PGSC0003DMG401024331|PGSC0003DMT400062532
>t0000169_4862	Score: 2.5	PGSC0003DMG401024331|PGSC0003DMT400062529
>t0000170_4861	Score: 2.5	PGSC0003DMG400024658|PGSC0003DMT400063394
>t0000170_4861	Score: 2.5	PGSC0003DMG400024658|PGSC0003DMT400063393
>t0000170_4861	Score: 2.0	PGSC0003DMG400031112|PGSC0003DMT400079886
>t0000170_4861	Score: 2.5	PGSC0003DMG400024658|PGSC0003DMT400063395
>t0000170_4861	Score: 2.0	PGSC0003DMG400031112|PGSC0003DMT400079885
>t0000172_4834	Score: 2.2	PGSC0003DMG403000524|PGSC0003DMT400001410
>t0000172_4834	Score: 2.5	PGSC0003DMG400002937|PGSC0003DMT400007608
>t0000172_4834	Score: 2.2	PGSC0003DMG400011494|PGSC0003DMT400029925
>t0000172_4834	Score: 2.5	PGSC0003DMG400009437|PGSC0003DMT400024410
>t0000172_4834	Score: 2.2	PGSC0003DMG400011494|PGSC0003DMT400029927
>t0000172_4834	Score: 2.2	PGSC0003DMG400014340|PGSC0003DMT400037194
>t0000172_4834	Score: 2.2	PGSC0003DMG400011494|PGSC0003DMT400029926
>t0000172_4834	Score: 2.2	PGSC0003DMG400014340|PGSC0003DMT400037193
>t0000172_4834	Score: 2.2	PGSC0003DMG400011494|PGSC0003DMT400029924
>t0000172_4834	Score: 2.5	PGSC0003DMG400022346|PGSC0003DMT400057533
>t0000172_4834	Score: 2.5	PGSC0003DMG400022346|PGSC0003DMT400057531
>t0000172_4834	Score: 2.5	PGSC0003DMG400022346|PGSC0003DMT400057532
>t0000172_4834	Score: 2.2	PGSC0003DMG400030813|PGSC0003DMT400079170
>t0000173_4790	Score: 2.5	PGSC0003DMG400030673|PGSC0003DMT400078816
>t0000175_4757	Score: 2.0	PGSC0003DMG400020333|PGSC0003DMT400052379
>t0000175_4757	Score: 2.5	PGSC0003DMG400019729|PGSC0003DMT400050793
>t0000175_4757	Score: 2.5	PGSC0003DMG400019729|PGSC0003DMT400050792
>t0000175_4757	Score: 2.0	PGSC0003DMG400020333|PGSC0003DMT400052380
>t0000177_4696	Score: 2.0	PGSC0003DMG402011138|PGSC0003DMT400028929
>t0000177_4696	Score: 2.0	PGSC0003DMG402011138|PGSC0003DMT400028928
>t0000177_4696	Score: 2.0	PGSC0003DMG402011138|PGSC0003DMT400028930
>t0000177_4696	Score: 2.5	PGSC0003DMG400023662|PGSC0003DMT400060832
>t0000177_4696	Score: 2.5	PGSC0003DMG400024004|PGSC0003DMT400061680
>t0000178_4685	Score: 2.2	PGSC0003DMG400022845|PGSC0003DMT400058793
>t0000178_4685	Score: 2.2	PGSC0003DMG402030235|PGSC0003DMT400077717
>t0000178_4685	Score: 1.8	PGSC0003DMG400026516|PGSC0003DMT400068180
>t0000178_4685	Score: 2.5	PGSC0003DMG400029220|PGSC0003DMT400075120
>t0000178_4685	Score: 2.5	PGSC0003DMG400024550|PGSC0003DMT400063111
>t0000178_4685	Score: 2.2	PGSC0003DMG402030236|PGSC0003DMT400077723
>t0000181_4645	Score: 1.8	PGSC0003DMG402004220|PGSC0003DMT400010802
>t0000182_4638	Score: 2.5	PGSC0003DMG400002618|PGSC0003DMT400006742
>t0000182_4638	Score: 2.5	PGSC0003DMG400002618|PGSC0003DMT400006741
>t0000182_4638	Score: 2.5	PGSC0003DMG400002618|PGSC0003DMT400006740
>t0000182_4638	Score: 2.5	PGSC0003DMG400002618|PGSC0003DMT400006739
>t0000182_4638	Score: 2.5	PGSC0003DMG400003794|PGSC0003DMT400009703
>t0000182_4638	Score: 2.2	PGSC0003DMG400017374|PGSC0003DMT400044764
>t0000182_4638	Score: 2.2	PGSC0003DMG400017374|PGSC0003DMT400044765
>t0000182_4638	Score: 2.5	PGSC0003DMG400017794|PGSC0003DMT400045868
>t0000182_4638	Score: 2.5	PGSC0003DMG400026041|PGSC0003DMT400066990
>t0000182_4638	Score: 2.5	PGSC0003DMG400035387|PGSC0003DMT400085816
>t0000183_4600	Score: 2.5	PGSC0003DMG400005130|PGSC0003DMT400013135
>t0000183_4600	Score: 2.5	PGSC0003DMG400006268|PGSC0003DMT400016034
>t0000183_4600	Score: 2.5	PGSC0003DMG400017665|PGSC0003DMT400045550
>t0000183_4600	Score: 2.5	PGSC0003DMG400016601|PGSC0003DMT400042758
>t0000183_4600	Score: 2.5	PGSC0003DMG400017665|PGSC0003DMT400045549
>t0000183_4600	Score: 2.5	PGSC0003DMG400017665|PGSC0003DMT400045551
>t0000187_4509	Score: 2.5	PGSC0003DMG400015581|PGSC0003DMT400040255
>t0000187_4509	Score: 2.5	PGSC0003DMG400024997|PGSC0003DMT400064343
>t0000187_4509	Score: 1.8	PGSC0003DMG401023991|PGSC0003DMT400061630
>t0000187_4509	Score: 2.5	PGSC0003DMG400024997|PGSC0003DMT400064344
>t0000189_4497	Score: 2.2	PGSC0003DMG400003988|PGSC0003DMT400010183
>t0000189_4497	Score: 2.2	PGSC0003DMG400014178|PGSC0003DMT400036764
>t0000189_4497	Score: 2.2	PGSC0003DMG400014178|PGSC0003DMT400036763
>t0000191_4465	Score: 2.2	PGSC0003DMG400001577|PGSC0003DMT400004002
>t0000191_4465	Score: 2.2	PGSC0003DMG400001577|PGSC0003DMT400004004
>t0000191_4465	Score: 2.2	PGSC0003DMG400001577|PGSC0003DMT400004001
>t0000191_4465	Score: 2.2	PGSC0003DMG400001577|PGSC0003DMT400004005
>t0000191_4465	Score: 2.5	PGSC0003DMG400004889|PGSC0003DMT400012531
>t0000191_4465	Score: 2.5	PGSC0003DMG400008537|PGSC0003DMT400022022
>t0000191_4465	Score: 1.8	PGSC0003DMG400012288|PGSC0003DMT400032028
>t0000191_4465	Score: 1.8	PGSC0003DMG400012288|PGSC0003DMT400032027
>t0000191_4465	Score: 2.5	PGSC0003DMG400009453|PGSC0003DMT400024438
>t0000191_4465	Score: 2.5	PGSC0003DMG400019624|PGSC0003DMT400050494
>t0000191_4465	Score: 2.5	PGSC0003DMG400019624|PGSC0003DMT400050496
>t0000191_4465	Score: 2.5	PGSC0003DMG400019624|PGSC0003DMT400050495
>t0000191_4465	Score: 2.5	PGSC0003DMG402015717|PGSC0003DMT400040654
>t0000191_4465	Score: 2.5	PGSC0003DMG400024521|PGSC0003DMT400063017
>t0000192_4413	Score: 2.2	PGSC0003DMG400002392|PGSC0003DMT400006151
>t0000192_4413	Score: 2.2	PGSC0003DMG400008645|PGSC0003DMT400022280
>t0000192_4413	Score: 2.5	PGSC0003DMG400022899|PGSC0003DMT400058947
>t0000192_4413	Score: 2.5	PGSC0003DMG400017392|PGSC0003DMT400044813
>t0000192_4413	Score: 2.5	PGSC0003DMG400022899|PGSC0003DMT400058946
>t0000192_4413	Score: 2.5	PGSC0003DMG400041954|PGSC0003DMT400092383
>t0000192_4413	Score: 2.5	PGSC0003DMG400033882|PGSC0003DMT400084224
>t0000194_4373	Score: 2.5	PGSC0003DMG400004070|PGSC0003DMT400010420
>t0000194_4373	Score: 2.5	PGSC0003DMG400004070|PGSC0003DMT400010421
>t0000194_4373	Score: 2.2	PGSC0003DMG400011517|PGSC0003DMT400030010
>t0000194_4373	Score: 2.2	PGSC0003DMG401011526|PGSC0003DMT400030039
>t0000194_4373	Score: 2.5	PGSC0003DMG400011523|PGSC0003DMT400030030
>t0000194_4373	Score: 2.2	PGSC0003DMG400011517|PGSC0003DMT400030011
>t0000194_4373	Score: 2.5	PGSC0003DMG400011525|PGSC0003DMT400030034
>t0000194_4373	Score: 2.2	PGSC0003DMG400011527|PGSC0003DMT400030042
>t0000194_4373	Score: 2.2	PGSC0003DMG400018648|PGSC0003DMT400047998
>t0000194_4373	Score: 2.2	PGSC0003DMG400018648|PGSC0003DMT400047996
>t0000194_4373	Score: 2.2	PGSC0003DMG400018648|PGSC0003DMT400047997
>t0000194_4373	Score: 2.5	PGSC0003DMG400033029|PGSC0003DMT400083031
>t0000194_4373	Score: 2.5	PGSC0003DMG400033029|PGSC0003DMT400083027
>t0000194_4373	Score: 2.5	PGSC0003DMG400033029|PGSC0003DMT400083030
>t0000194_4373	Score: 2.5	PGSC0003DMG400032582|PGSC0003DMT400082505
>t0000194_4373	Score: 2.5	PGSC0003DMG400033029|PGSC0003DMT400083028
>t0000194_4373	Score: 2.2	PGSC0003DMG400032584|PGSC0003DMT400082507
>t0000195_4358	Score: 2.2	PGSC0003DMG400006727|PGSC0003DMT400017259
>t0000195_4358	Score: 2.2	PGSC0003DMG400024701|PGSC0003DMT400063503
>t0000196_4351	Score: 2.5	PGSC0003DMG400008158|PGSC0003DMT400021073
>t0000196_4351	Score: 2.5	PGSC0003DMG400015670|PGSC0003DMT400040472
>t0000196_4351	Score: 2.0	PGSC0003DMG400019235|PGSC0003DMT400049502
>t0000196_4351	Score: 2.5	PGSC0003DMG400024032|PGSC0003DMT400061751
>t0000196_4351	Score: 2.5	PGSC0003DMG400024032|PGSC0003DMT400061750
>t0000197_4349	Score: 2.5	PGSC0003DMG400003681|PGSC0003DMT400009449
>t0000197_4349	Score: 2.5	PGSC0003DMG400009852|PGSC0003DMT400025511
>t0000197_4349	Score: 2.2	PGSC0003DMG400024030|PGSC0003DMT400061737
>t0000197_4349	Score: 2.5	PGSC0003DMG400024561|PGSC0003DMT400063154
>t0000197_4349	Score: 1.8	PGSC0003DMG400025761|PGSC0003DMT400066188
>t0000197_4349	Score: 2.2	PGSC0003DMG400024030|PGSC0003DMT400061738
>t0000197_4349	Score: 2.5	PGSC0003DMG400024561|PGSC0003DMT400063153
>t0000197_4349	Score: 2.5	PGSC0003DMG400024561|PGSC0003DMT400063152
>t0000198_4331	Score: 2.5	PGSC0003DMG400001244|PGSC0003DMT400003139
>t0000198_4331	Score: 2.5	PGSC0003DMG400001244|PGSC0003DMT400003141
>t0000198_4331	Score: 2.5	PGSC0003DMG400005140|PGSC0003DMT400013161
>t0000198_4331	Score: 2.5	PGSC0003DMG400005140|PGSC0003DMT400013160
>t0000198_4331	Score: 2.5	PGSC0003DMG400005140|PGSC0003DMT400013162
>t0000198_4331	Score: 2.0	PGSC0003DMG400017949|PGSC0003DMT400046240
>t0000198_4331	Score: 2.0	PGSC0003DMG400017949|PGSC0003DMT400046238
>t0000198_4331	Score: 2.0	PGSC0003DMG400017949|PGSC0003DMT400046239
>t0000199_4306	Score: 2.5	PGSC0003DMG400000444|PGSC0003DMT400001180
>t0000199_4306	Score: 2.0	PGSC0003DMG400002929|PGSC0003DMT400007589
>t0000199_4306	Score: 2.5	PGSC0003DMG400002992|PGSC0003DMT400007735
>t0000199_4306	Score: 2.5	PGSC0003DMG400002577|PGSC0003DMT400006625
>t0000199_4306	Score: 2.5	PGSC0003DMG400001986|PGSC0003DMT400005021
>t0000199_4306	Score: 2.0	PGSC0003DMG400002929|PGSC0003DMT400007590
>t0000199_4306	Score: 2.5	PGSC0003DMG402002024|PGSC0003DMT400005127
>t0000199_4306	Score: 2.5	PGSC0003DMG400002577|PGSC0003DMT400006626
>t0000199_4306	Score: 2.5	PGSC0003DMG400001560|PGSC0003DMT400003959
>t0000199_4306	Score: 2.5	PGSC0003DMG402004883|PGSC0003DMT400012517
>t0000199_4306	Score: 2.5	PGSC0003DMG400005477|PGSC0003DMT400013973
>t0000199_4306	Score: 2.5	PGSC0003DMG402004883|PGSC0003DMT400012516
>t0000199_4306	Score: 2.5	PGSC0003DMG400004932|PGSC0003DMT400012615
>t0000199_4306	Score: 1.8	PGSC0003DMG400005637|PGSC0003DMT400014370
>t0000199_4306	Score: 2.5	PGSC0003DMG400006160|PGSC0003DMT400015763
>t0000199_4306	Score: 2.5	PGSC0003DMG402008010|PGSC0003DMT400020665
>t0000199_4306	Score: 2.5	PGSC0003DMG400011668|PGSC0003DMT400030465
>t0000199_4306	Score: 2.5	PGSC0003DMG400012620|PGSC0003DMT400032853
>t0000199_4306	Score: 2.5	PGSC0003DMG402008010|PGSC0003DMT400020667
>t0000199_4306	Score: 2.5	PGSC0003DMG400012847|PGSC0003DMT400033432
>t0000199_4306	Score: 2.0	PGSC0003DMG400012900|PGSC0003DMT400033588
>t0000199_4306	Score: 2.5	PGSC0003DMG402008010|PGSC0003DMT400020664
>t0000199_4306	Score: 2.5	PGSC0003DMG403012339|PGSC0003DMT400032145
>t0000199_4306	Score: 2.5	PGSC0003DMG400014403|PGSC0003DMT400037328
>t0000199_4306	Score: 2.0	PGSC0003DMG400012900|PGSC0003DMT400033587
>t0000199_4306	Score: 2.5	PGSC0003DMG402008010|PGSC0003DMT400020666
>t0000199_4306	Score: 2.5	PGSC0003DMG400022529|PGSC0003DMT400058028
>t0000199_4306	Score: 1.5	PGSC0003DMG400018430|PGSC0003DMT400047424
>t0000199_4306	Score: 1.5	PGSC0003DMG400018453|PGSC0003DMT400047490
>t0000199_4306	Score: 1.5	PGSC0003DMG400018430|PGSC0003DMT400047425
>t0000199_4306	Score: 2.5	PGSC0003DMG402018705|PGSC0003DMT400048142
>t0000199_4306	Score: 2.5	PGSC0003DMG400024206|PGSC0003DMT400062193
>t0000199_4306	Score: 2.5	PGSC0003DMG400024206|PGSC0003DMT400062189
>t0000199_4306	Score: 1.8	PGSC0003DMG400029477|PGSC0003DMT400075821
>t0000199_4306	Score: 1.8	PGSC0003DMG401028646|PGSC0003DMT400073734
>t0000199_4306	Score: 2.5	PGSC0003DMG400030519|PGSC0003DMT400078391
>t0000199_4306	Score: 2.5	PGSC0003DMG400024206|PGSC0003DMT400062196
>t0000199_4306	Score: 2.5	PGSC0003DMG400024206|PGSC0003DMT400062191
>t0000199_4306	Score: 2.0	PGSC0003DMG400030494|PGSC0003DMT400078329
>t0000199_4306	Score: 2.5	PGSC0003DMG400024206|PGSC0003DMT400062194
>t0000199_4306	Score: 2.0	PGSC0003DMG402024195|PGSC0003DMT400062169
>t0000199_4306	Score: 1.8	PGSC0003DMG401028646|PGSC0003DMT400073738
>t0000199_4306	Score: 1.8	PGSC0003DMG400029477|PGSC0003DMT400075820
>t0000199_4306	Score: 2.0	PGSC0003DMG401025510|PGSC0003DMT400065578
>t0000199_4306	Score: 2.5	PGSC0003DMG400025028|PGSC0003DMT400064423
>t0000199_4306	Score: 2.5	PGSC0003DMG400024206|PGSC0003DMT400062195
>t0000199_4306	Score: 2.5	PGSC0003DMG400025028|PGSC0003DMT400064421
>t0000199_4306	Score: 2.5	PGSC0003DMG402031434|PGSC0003DMT400080715
>t0000199_4306	Score: 2.0	PGSC0003DMG401025510|PGSC0003DMT400065574
>t0000199_4306	Score: 2.5	PGSC0003DMG400024206|PGSC0003DMT400062192
>t0000199_4306	Score: 2.5	PGSC0003DMG400031102|PGSC0003DMT400079862
>t0000199_4306	Score: 1.8	PGSC0003DMG401028646|PGSC0003DMT400073737
>t0000199_4306	Score: 2.5	PGSC0003DMG400024206|PGSC0003DMT400062190
>t0000199_4306	Score: 1.8	PGSC0003DMG401028646|PGSC0003DMT400073739
>t0000199_4306	Score: 2.5	PGSC0003DMG400025028|PGSC0003DMT400064422
>t0000199_4306	Score: 2.2	PGSC0003DMG400026106|PGSC0003DMT400067151
>t0000199_4306	Score: 2.5	PGSC0003DMG400046667|PGSC0003DMT400097096
>t0000201_4285	Score: 2.5	PGSC0003DMG400018464|PGSC0003DMT400047511
>t0000201_4285	Score: 2.5	PGSC0003DMG400018462|PGSC0003DMT400047504
>t0000201_4285	Score: 2.5	PGSC0003DMG400018462|PGSC0003DMT400047502
>t0000201_4285	Score: 2.5	PGSC0003DMG400018464|PGSC0003DMT400047509
>t0000201_4285	Score: 2.5	PGSC0003DMG400018462|PGSC0003DMT400047507
>t0000201_4285	Score: 2.5	PGSC0003DMG400018464|PGSC0003DMT400047512
>t0000201_4285	Score: 2.5	PGSC0003DMG400018462|PGSC0003DMT400047505
>t0000201_4285	Score: 2.5	PGSC0003DMG400018464|PGSC0003DMT400047510
>t0000201_4285	Score: 2.5	PGSC0003DMG400018462|PGSC0003DMT400047503
>t0000201_4285	Score: 2.5	PGSC0003DMG400018462|PGSC0003DMT400047506
>t0000201_4285	Score: 2.5	PGSC0003DMG400020253|PGSC0003DMT400052217
>t0000201_4285	Score: 2.5	PGSC0003DMG401029274|PGSC0003DMT400075265
>t0000201_4285	Score: 2.5	PGSC0003DMG401029274|PGSC0003DMT400075266
>t0000202_4274	Score: 2.0	PGSC0003DMG400009375|PGSC0003DMT400024261
>t0000202_4274	Score: 2.5	PGSC0003DMG400034731|PGSC0003DMT400085160
>t0000206_4172	Score: 2.5	PGSC0003DMG400012571|PGSC0003DMT400032737
>t0000209_4133	Score: 2.5	PGSC0003DMG400007347|PGSC0003DMT400018952
>t0000209_4133	Score: 2.5	PGSC0003DMG400007347|PGSC0003DMT400018951
>t0000209_4133	Score: 2.5	PGSC0003DMG400025822|PGSC0003DMT400066396
>t0000209_4133	Score: 2.5	PGSC0003DMG400025822|PGSC0003DMT400066397
>t0000209_4133	Score: 2.2	PGSC0003DMG400026404|PGSC0003DMT400067887
>t0000209_4133	Score: 2.5	PGSC0003DMG400025822|PGSC0003DMT400066398
>t0000212_4074	Score: 2.5	PGSC0003DMG402015339|PGSC0003DMT400039661
>t0000212_4074	Score: 2.5	PGSC0003DMG400015390|PGSC0003DMT400039815
>t0000215_4037	Score: 2.5	PGSC0003DMG400022291|PGSC0003DMT400057412
>t0000215_4037	Score: 2.5	PGSC0003DMG400022291|PGSC0003DMT400057411
>t0000215_4037	Score: 2.5	PGSC0003DMG400022291|PGSC0003DMT400057410
>t0000215_4037	Score: 2.5	PGSC0003DMG400024138|PGSC0003DMT400062022
>t0000215_4037	Score: 2.5	PGSC0003DMG400027845|PGSC0003DMT400071571
>t0000216_4028	Score: 2.5	PGSC0003DMG400004600|PGSC0003DMT400011716
>t0000216_4028	Score: 2.5	PGSC0003DMG400004600|PGSC0003DMT400011715
>t0000218_3970	Score: 2.5	PGSC0003DMG400002609|PGSC0003DMT400006713
>t0000218_3970	Score: 2.5	PGSC0003DMG400030216|PGSC0003DMT400077660
>t0000218_3970	Score: 2.5	PGSC0003DMG400030216|PGSC0003DMT400077657
>t0000218_3970	Score: 2.5	PGSC0003DMG400042659|PGSC0003DMT400093088
>t0000219_3908	Score: 2.5	PGSC0003DMG400014688|PGSC0003DMT400038092
>t0000221_3906	Score: 2.2	PGSC0003DMG400002686|PGSC0003DMT400006937
>t0000221_3906	Score: 2.0	PGSC0003DMG400009717|PGSC0003DMT400025144
>t0000221_3906	Score: 2.2	PGSC0003DMG400011497|PGSC0003DMT400029945
>t0000221_3906	Score: 2.0	PGSC0003DMG400009717|PGSC0003DMT400025143
>t0000221_3906	Score: 2.0	PGSC0003DMG400009717|PGSC0003DMT400025146
>t0000221_3906	Score: 2.0	PGSC0003DMG400009717|PGSC0003DMT400025145
>t0000221_3906	Score: 2.5	PGSC0003DMG400028665|PGSC0003DMT400073787
>t0000225_3866	Score: 2.5	PGSC0003DMG400007120|PGSC0003DMT400018335
>t0000225_3866	Score: 2.5	PGSC0003DMG400043513|PGSC0003DMT400093942
>t0000227_3839	Score: 2.2	PGSC0003DMG400008160|PGSC0003DMT400021076
>t0000227_3839	Score: 2.2	PGSC0003DMG400008160|PGSC0003DMT400021075
>t0000227_3839	Score: 2.2	PGSC0003DMG402027860|PGSC0003DMT400071614
>t0000229_3815	Score: 2.0	PGSC0003DMG400002489|PGSC0003DMT400006369
>t0000229_3815	Score: 2.5	PGSC0003DMG400006397|PGSC0003DMT400016364
>t0000229_3815	Score: 2.5	PGSC0003DMG400022918|PGSC0003DMT400059009
>t0000229_3815	Score: 2.2	PGSC0003DMG400031103|PGSC0003DMT400079864
>t0000231_3779	Score: 2.5	PGSC0003DMG400005381|PGSC0003DMT400013750
>t0000231_3779	Score: 2.5	PGSC0003DMG400008036|PGSC0003DMT400020770
>t0000231_3779	Score: 2.5	PGSC0003DMG400015788|PGSC0003DMT400040832
>t0000231_3779	Score: 2.5	PGSC0003DMG400015788|PGSC0003DMT400040831
>t0000231_3779	Score: 2.5	PGSC0003DMG400015788|PGSC0003DMT400040833
>t0000231_3779	Score: 1.8	PGSC0003DMG400037260|PGSC0003DMT400087689
>t0000231_3779	Score: 2.5	PGSC0003DMG400044502|PGSC0003DMT400094931
>t0000232_3744	Score: 2.2	PGSC0003DMG400003123|PGSC0003DMT400008103
>t0000232_3744	Score: 2.5	PGSC0003DMG400006355|PGSC0003DMT400016264
>t0000232_3744	Score: 2.2	PGSC0003DMG400012012|PGSC0003DMT400031351
>t0000232_3744	Score: 2.5	PGSC0003DMG400018811|PGSC0003DMT400048435
>t0000232_3744	Score: 2.5	PGSC0003DMG400022136|PGSC0003DMT400056926
>t0000232_3744	Score: 2.5	PGSC0003DMG400018811|PGSC0003DMT400048434
>t0000232_3744	Score: 2.5	PGSC0003DMG400018539|PGSC0003DMT400047697
>t0000232_3744	Score: 2.5	PGSC0003DMG400018565|PGSC0003DMT400047759
>t0000232_3744	Score: 2.2	PGSC0003DMG400040623|PGSC0003DMT400091052
>t0000233_3736	Score: 2.5	PGSC0003DMG400005643|PGSC0003DMT400014388
>t0000233_3736	Score: 2.5	PGSC0003DMG400005643|PGSC0003DMT400014387
>t0000233_3736	Score: 2.5	PGSC0003DMG400005643|PGSC0003DMT400014389
>t0000233_3736	Score: 1.8	PGSC0003DMG400028635|PGSC0003DMT400073715
>t0000233_3736	Score: 1.8	PGSC0003DMG400028635|PGSC0003DMT400073714
>t0000233_3736	Score: 2.5	PGSC0003DMG400036018|PGSC0003DMT400086447
>t0000235_3706	Score: 2.2	PGSC0003DMG400003503|PGSC0003DMT400008999
>t0000235_3706	Score: 2.5	PGSC0003DMG400004761|PGSC0003DMT400012143
>t0000235_3706	Score: 2.2	PGSC0003DMG400003503|PGSC0003DMT400008994
>t0000235_3706	Score: 2.2	PGSC0003DMG400003503|PGSC0003DMT400009000
>t0000235_3706	Score: 2.2	PGSC0003DMG400003503|PGSC0003DMT400008997
>t0000235_3706	Score: 2.5	PGSC0003DMG400022258|PGSC0003DMT400057319
>t0000235_3706	Score: 2.0	PGSC0003DMG400022626|PGSC0003DMT400058277
>t0000235_3706	Score: 2.5	PGSC0003DMG400022258|PGSC0003DMT400057320
>t0000235_3706	Score: 2.5	PGSC0003DMG400022258|PGSC0003DMT400057318
>t0000235_3706	Score: 2.5	PGSC0003DMG400027478|PGSC0003DMT400070685
>t0000239_3648	Score: 2.2	PGSC0003DMG403002701|PGSC0003DMT400006978
>t0000239_3648	Score: 2.2	PGSC0003DMG403002701|PGSC0003DMT400006977
>t0000239_3648	Score: 2.2	PGSC0003DMG400008131|PGSC0003DMT400020996
>t0000239_3648	Score: 2.2	PGSC0003DMG400008131|PGSC0003DMT400020995
>t0000244_3553	Score: 1.5	PGSC0003DMG400002765|PGSC0003DMT400007149
>t0000244_3553	Score: 1.5	PGSC0003DMG400002765|PGSC0003DMT400007150
>t0000244_3553	Score: 1.5	PGSC0003DMG400002765|PGSC0003DMT400007148
>t0000244_3553	Score: 2.5	PGSC0003DMG400004076|PGSC0003DMT400010436
>t0000244_3553	Score: 2.5	PGSC0003DMG400004076|PGSC0003DMT400010434
>t0000244_3553	Score: 2.5	PGSC0003DMG400004076|PGSC0003DMT400010435
>t0000244_3553	Score: 2.5	PGSC0003DMG402012244|PGSC0003DMT400031919
>t0000244_3553	Score: 2.5	PGSC0003DMG400014190|PGSC0003DMT400036805
>t0000244_3553	Score: 2.5	PGSC0003DMG400014190|PGSC0003DMT400036806
>t0000244_3553	Score: 2.5	PGSC0003DMG400017959|PGSC0003DMT400046261
>t0000244_3553	Score: 1.5	PGSC0003DMG400017526|PGSC0003DMT400045183
>t0000244_3553	Score: 2.2	PGSC0003DMG400022709|PGSC0003DMT400058477
>t0000244_3553	Score: 2.5	PGSC0003DMG400040069|PGSC0003DMT400090498
>t0000245_3534	Score: 2.5	PGSC0003DMG401013020|PGSC0003DMT400033884
>t0000245_3534	Score: 2.2	PGSC0003DMG400017057|PGSC0003DMT400043950
>t0000245_3534	Score: 2.5	PGSC0003DMG400016824|PGSC0003DMT400043330
>t0000248_3485	Score: 2.2	PGSC0003DMG400044128|PGSC0003DMT400094557
>t0000250_3451	Score: 2.5	PGSC0003DMG400003910|PGSC0003DMT400009988
>t0000250_3451	Score: 2.2	PGSC0003DMG401016989|PGSC0003DMT400043766
>t0000250_3451	Score: 2.2	PGSC0003DMG400017926|PGSC0003DMT400046189
>t0000251_3447	Score: 2.5	PGSC0003DMG401004870|PGSC0003DMT400012446
>t0000251_3447	Score: 2.5	PGSC0003DMG401004870|PGSC0003DMT400012450
>t0000254_3442	Score: 2.5	PGSC0003DMG400011226|PGSC0003DMT400029192
>t0000254_3442	Score: 2.5	PGSC0003DMG400016519|PGSC0003DMT400042593
>t0000254_3442	Score: 2.5	PGSC0003DMG400016519|PGSC0003DMT400042594
>t0000254_3442	Score: 2.5	PGSC0003DMG402022694|PGSC0003DMT400058441
>t0000256_3434	Score: 2.5	PGSC0003DMG400000464|PGSC0003DMT400001232
>t0000256_3434	Score: 2.2	PGSC0003DMG400002752|PGSC0003DMT400007108
>t0000256_3434	Score: 2.2	PGSC0003DMG400004324|PGSC0003DMT400011044
>t0000256_3434	Score: 2.5	PGSC0003DMG400005773|PGSC0003DMT400014794
>t0000256_3434	Score: 2.5	PGSC0003DMG400005773|PGSC0003DMT400014791
>t0000256_3434	Score: 2.0	PGSC0003DMG400004295|PGSC0003DMT400010966
>t0000256_3434	Score: 2.2	PGSC0003DMG400004324|PGSC0003DMT400011042
>t0000256_3434	Score: 2.5	PGSC0003DMG400005773|PGSC0003DMT400014793
>t0000256_3434	Score: 2.5	PGSC0003DMG400005773|PGSC0003DMT400014792
>t0000256_3434	Score: 2.2	PGSC0003DMG400004324|PGSC0003DMT400011043
>t0000256_3434	Score: 2.5	PGSC0003DMG400009846|PGSC0003DMT400025499
>t0000256_3434	Score: 2.0	PGSC0003DMG400009238|PGSC0003DMT400023893
>t0000256_3434	Score: 2.5	PGSC0003DMG400011166|PGSC0003DMT400029020
>t0000256_3434	Score: 2.5	PGSC0003DMG402015311|PGSC0003DMT400039575
>t0000256_3434	Score: 2.0	PGSC0003DMG400009238|PGSC0003DMT400023894
>t0000256_3434	Score: 2.5	PGSC0003DMG400016015|PGSC0003DMT400041350
>t0000256_3434	Score: 2.2	PGSC0003DMG401018585|PGSC0003DMT400047813
>t0000256_3434	Score: 2.5	PGSC0003DMG400016015|PGSC0003DMT400041349
>t0000256_3434	Score: 2.5	PGSC0003DMG400026155|PGSC0003DMT400067263
>t0000256_3434	Score: 2.5	PGSC0003DMG400027326|PGSC0003DMT400070291
>t0000256_3434	Score: 2.5	PGSC0003DMG400029171|PGSC0003DMT400075007
>t0000256_3434	Score: 2.5	PGSC0003DMG400026155|PGSC0003DMT400067265
>t0000256_3434	Score: 2.5	PGSC0003DMG400029171|PGSC0003DMT400075006
>t0000256_3434	Score: 2.5	PGSC0003DMG400027326|PGSC0003DMT400070292
>t0000256_3434	Score: 2.5	PGSC0003DMG400026155|PGSC0003DMT400067264
>t0000256_3434	Score: 2.5	PGSC0003DMG400028840|PGSC0003DMT400074198
>t0000261_3379	Score: 2.2	PGSC0003DMG400014216|PGSC0003DMT400036865
>t0000261_3379	Score: 2.2	PGSC0003DMG400014216|PGSC0003DMT400036864
>t0000261_3379	Score: 2.2	PGSC0003DMG400014216|PGSC0003DMT400036866
>t0000261_3379	Score: 2.5	PGSC0003DMG400023570|PGSC0003DMT400060594
>t0000263_3359	Score: 2.0	PGSC0003DMG400012760|PGSC0003DMT400033227
>t0000263_3359	Score: 2.0	PGSC0003DMG400012760|PGSC0003DMT400033226
>t0000263_3359	Score: 2.5	PGSC0003DMG400022270|PGSC0003DMT400057357
>t0000263_3359	Score: 2.5	PGSC0003DMG400016054|PGSC0003DMT400041428
>t0000263_3359	Score: 2.5	PGSC0003DMG400022270|PGSC0003DMT400057356
>t0000266_3285	Score: 2.5	PGSC0003DMG400007150|PGSC0003DMT400018425
>t0000266_3285	Score: 2.5	PGSC0003DMG400007150|PGSC0003DMT400018426
>t0000266_3285	Score: 2.5	PGSC0003DMG400007150|PGSC0003DMT400018421
>t0000266_3285	Score: 2.5	PGSC0003DMG400007150|PGSC0003DMT400018422
>t0000266_3285	Score: 2.5	PGSC0003DMG400007150|PGSC0003DMT400018423
>t0000266_3285	Score: 2.0	PGSC0003DMG401006579|PGSC0003DMT400016825
>t0000266_3285	Score: 2.5	PGSC0003DMG400007150|PGSC0003DMT400018424
>t0000266_3285	Score: 2.5	PGSC0003DMG400024484|PGSC0003DMT400062910
>t0000266_3285	Score: 2.5	PGSC0003DMG400024484|PGSC0003DMT400062912
>t0000266_3285	Score: 2.5	PGSC0003DMG400024484|PGSC0003DMT400062913
>t0000266_3285	Score: 2.5	PGSC0003DMG400024484|PGSC0003DMT400062911
>t0000266_3285	Score: 2.5	PGSC0003DMG400024484|PGSC0003DMT400062914
>t0000270_3254	Score: 2.5	PGSC0003DMG400027722|PGSC0003DMT400071285
>t0000271_3246	Score: 1.8	PGSC0003DMG400014594|PGSC0003DMT400037826
>t0000271_3246	Score: 2.5	PGSC0003DMG400019084|PGSC0003DMT400049106
>t0000273_3229	Score: 2.5	PGSC0003DMG400004601|PGSC0003DMT400011725
>t0000273_3229	Score: 2.5	PGSC0003DMG400004601|PGSC0003DMT400011718
>t0000273_3229	Score: 2.5	PGSC0003DMG400004601|PGSC0003DMT400011724
>t0000273_3229	Score: 2.5	PGSC0003DMG400004601|PGSC0003DMT400011723
>t0000273_3229	Score: 2.5	PGSC0003DMG400004601|PGSC0003DMT400011719
>t0000273_3229	Score: 2.2	PGSC0003DMG400031819|PGSC0003DMT400081397
>t0000273_3229	Score: 2.2	PGSC0003DMG400031819|PGSC0003DMT400081400
>t0000273_3229	Score: 2.2	PGSC0003DMG400031819|PGSC0003DMT400081398
>t0000273_3229	Score: 2.2	PGSC0003DMG401026043|PGSC0003DMT400066999
>t0000273_3229	Score: 2.5	PGSC0003DMG401028328|PGSC0003DMT400072812
>t0000273_3229	Score: 2.2	PGSC0003DMG400031819|PGSC0003DMT400081396
>t0000273_3229	Score: 2.2	PGSC0003DMG401026043|PGSC0003DMT400066993
>t0000273_3229	Score: 2.2	PGSC0003DMG400031819|PGSC0003DMT400081399
>t0000276_3196	Score: 2.5	PGSC0003DMG400013962|PGSC0003DMT400036273
>t0000276_3196	Score: 2.5	PGSC0003DMG400013962|PGSC0003DMT400036271
>t0000276_3196	Score: 2.5	PGSC0003DMG400016734|PGSC0003DMT400043126
>t0000276_3196	Score: 2.5	PGSC0003DMG402031322|PGSC0003DMT400080455
>t0000277_3188	Score: 2.5	PGSC0003DMG400033623|PGSC0003DMT400083841
>t0000279_3179	Score: 2.0	PGSC0003DMG400011395|PGSC0003DMT400029640
>t0000279_3179	Score: 2.0	PGSC0003DMG400011395|PGSC0003DMT400029639
>t0000279_3179	Score: 2.5	PGSC0003DMG400017724|PGSC0003DMT400045709
>t0000279_3179	Score: 2.5	PGSC0003DMG400039819|PGSC0003DMT400090248
>t0000280_3176	Score: 2.2	PGSC0003DMG400005149|PGSC0003DMT400013181
>t0000280_3176	Score: 2.5	PGSC0003DMG400020656|PGSC0003DMT400053216
>t0000280_3176	Score: 2.5	PGSC0003DMG400020656|PGSC0003DMT400053217
>t0000283_3155	Score: 2.5	PGSC0003DMG400009763|PGSC0003DMT400025280
>t0000283_3155	Score: 2.5	PGSC0003DMG400013345|PGSC0003DMT400034738
>t0000283_3155	Score: 2.5	PGSC0003DMG400009763|PGSC0003DMT400025279
>t0000283_3155	Score: 2.5	PGSC0003DMG400009763|PGSC0003DMT400025277
>t0000283_3155	Score: 2.5	PGSC0003DMG400009763|PGSC0003DMT400025283
>t0000283_3155	Score: 2.5	PGSC0003DMG400011848|PGSC0003DMT400030941
>t0000283_3155	Score: 2.5	PGSC0003DMG400009763|PGSC0003DMT400025278
>t0000283_3155	Score: 2.5	PGSC0003DMG400009763|PGSC0003DMT400025282
>t0000284_3144	Score: 2.2	PGSC0003DMG400010334|PGSC0003DMT400026748
>t0000284_3144	Score: 2.2	PGSC0003DMG400010334|PGSC0003DMT400026749
>t0000284_3144	Score: 2.2	PGSC0003DMG400010334|PGSC0003DMT400026745
>t0000284_3144	Score: 2.2	PGSC0003DMG400010334|PGSC0003DMT400026747
>t0000284_3144	Score: 2.0	PGSC0003DMG400024619|PGSC0003DMT400063300
>t0000285_3135	Score: 2.2	PGSC0003DMG400001530|PGSC0003DMT400003881
>t0000285_3135	Score: 2.5	PGSC0003DMG400006143|PGSC0003DMT400015724
>t0000285_3135	Score: 2.5	PGSC0003DMG400009771|PGSC0003DMT400025307
>t0000285_3135	Score: 2.2	PGSC0003DMG400010978|PGSC0003DMT400028509
>t0000285_3135	Score: 2.5	PGSC0003DMG400009771|PGSC0003DMT400025306
>t0000285_3135	Score: 2.5	PGSC0003DMG400018098|PGSC0003DMT400046612
>t0000285_3135	Score: 2.5	PGSC0003DMG400015495|PGSC0003DMT400040055
>t0000285_3135	Score: 2.5	PGSC0003DMG400028012|PGSC0003DMT400072000
>t0000285_3135	Score: 2.5	PGSC0003DMG400028166|PGSC0003DMT400072386
>t0000285_3135	Score: 2.5	PGSC0003DMG400028166|PGSC0003DMT400072385
>t0000285_3135	Score: 2.5	PGSC0003DMG400026127|PGSC0003DMT400067205
>t0000285_3135	Score: 2.5	PGSC0003DMG400028166|PGSC0003DMT400072383
>t0000285_3135	Score: 2.5	PGSC0003DMG400028166|PGSC0003DMT400072390
>t0000285_3135	Score: 2.0	PGSC0003DMG400028342|PGSC0003DMT400072857
>t0000285_3135	Score: 2.5	PGSC0003DMG400028166|PGSC0003DMT400072389
>t0000285_3135	Score: 2.5	PGSC0003DMG400028166|PGSC0003DMT400072384
>t0000285_3135	Score: 2.5	PGSC0003DMG400028166|PGSC0003DMT400072392
>t0000285_3135	Score: 2.5	PGSC0003DMG400028166|PGSC0003DMT400072387
>t0000288_3052	Score: 2.5	PGSC0003DMG401018257|PGSC0003DMT400047003
>t0000288_3052	Score: 2.2	PGSC0003DMG401027324|PGSC0003DMT400070276
>t0000290_3041	Score: 2.5	PGSC0003DMG400021241|PGSC0003DMT400054711
>t0000290_3041	Score: 2.5	PGSC0003DMG400021241|PGSC0003DMT400054712
>t0000290_3041	Score: 2.5	PGSC0003DMG400021241|PGSC0003DMT400054710
>t0000290_3041	Score: 2.5	PGSC0003DMG400028063|PGSC0003DMT400072123
>t0000290_3041	Score: 2.5	PGSC0003DMG400028063|PGSC0003DMT400072125
>t0000290_3041	Score: 2.5	PGSC0003DMG400028063|PGSC0003DMT400072124
>t0000291_3040	Score: 2.5	PGSC0003DMG400003211|PGSC0003DMT400008336
>t0000291_3040	Score: 2.5	PGSC0003DMG400003211|PGSC0003DMT400008337
>t0000291_3040	Score: 2.5	PGSC0003DMG400004474|PGSC0003DMT400011415
>t0000291_3040	Score: 2.5	PGSC0003DMG400011648|PGSC0003DMT400030418
>t0000291_3040	Score: 2.2	PGSC0003DMG400030535|PGSC0003DMT400078448
>t0000291_3040	Score: 1.8	PGSC0003DMG400035011|PGSC0003DMT400085440
>t0000292_3027	Score: 2.2	PGSC0003DMG400003698|PGSC0003DMT400009488
>t0000292_3027	Score: 2.5	PGSC0003DMG401014164|PGSC0003DMT400036724
>t0000295_3018	Score: 2.5	PGSC0003DMG400008408|PGSC0003DMT400021673
>t0000295_3018	Score: 2.5	PGSC0003DMG400023520|PGSC0003DMT400060468
>t0000295_3018	Score: 2.5	PGSC0003DMG400023520|PGSC0003DMT400060467
>t0000295_3018	Score: 2.5	PGSC0003DMG400023520|PGSC0003DMT400060469
>t0000295_3018	Score: 2.5	PGSC0003DMG400017617|PGSC0003DMT400045404
>t0000296_3012	Score: 2.0	PGSC0003DMG400014787|PGSC0003DMT400038323
>t0000296_3012	Score: 2.0	PGSC0003DMG400014787|PGSC0003DMT400038321
>t0000296_3012	Score: 2.5	PGSC0003DMG400014440|PGSC0003DMT400037421
>t0000296_3012	Score: 2.0	PGSC0003DMG400014787|PGSC0003DMT400038319
>t0000296_3012	Score: 2.5	PGSC0003DMG400014440|PGSC0003DMT400037420
>t0000296_3012	Score: 2.5	PGSC0003DMG400015299|PGSC0003DMT400039553
>t0000296_3012	Score: 2.0	PGSC0003DMG400014787|PGSC0003DMT400038322
>t0000296_3012	Score: 2.0	PGSC0003DMG400014787|PGSC0003DMT400038320
>t0000296_3012	Score: 2.5	PGSC0003DMG400014440|PGSC0003DMT400037417
>t0000297_2997	Score: 2.5	PGSC0003DMG400015182|PGSC0003DMT400039269
>t0000297_2997	Score: 2.2	PGSC0003DMG400016887|PGSC0003DMT400043495
>t0000299_2987	Score: 1.2	PGSC0003DMG400010737|PGSC0003DMT400027891
>t0000299_2987	Score: 1.2	PGSC0003DMG400010737|PGSC0003DMT400027894
>t0000299_2987	Score: 1.5	PGSC0003DMG400011585|PGSC0003DMT400030287
>t0000300_2979	Score: 2.2	PGSC0003DMG400016163|PGSC0003DMT400041688
>t0000300_2979	Score: 2.5	PGSC0003DMG402028661|PGSC0003DMT400073774
>t0000305_2939	Score: 2.5	PGSC0003DMG402001346|PGSC0003DMT400003411
>t0000305_2939	Score: 2.5	PGSC0003DMG401001346|PGSC0003DMT400003409
>t0000305_2939	Score: 2.5	PGSC0003DMG400001556|PGSC0003DMT400003954
>t0000305_2939	Score: 2.2	PGSC0003DMG400005648|PGSC0003DMT400014396
>t0000305_2939	Score: 2.5	PGSC0003DMG400006892|PGSC0003DMT400017747
>t0000305_2939	Score: 2.0	PGSC0003DMG400011587|PGSC0003DMT400030293
>t0000305_2939	Score: 2.0	PGSC0003DMG400010084|PGSC0003DMT400026168
>t0000305_2939	Score: 2.5	PGSC0003DMG402007625|PGSC0003DMT400019736
>t0000305_2939	Score: 2.5	PGSC0003DMG400013212|PGSC0003DMT400034365
>t0000305_2939	Score: 2.5	PGSC0003DMG402007625|PGSC0003DMT400019735
>t0000305_2939	Score: 2.5	PGSC0003DMG400013212|PGSC0003DMT400034363
>t0000305_2939	Score: 2.5	PGSC0003DMG400013212|PGSC0003DMT400034366
>t0000305_2939	Score: 2.2	PGSC0003DMG400012642|PGSC0003DMT400032914
>t0000305_2939	Score: 2.5	PGSC0003DMG400020442|PGSC0003DMT400052658
>t0000305_2939	Score: 2.5	PGSC0003DMG400022495|PGSC0003DMT400057921
>t0000305_2939	Score: 2.5	PGSC0003DMG400023260|PGSC0003DMT400059813
>t0000305_2939	Score: 1.8	PGSC0003DMG400022515|PGSC0003DMT400057995
>t0000305_2939	Score: 2.5	PGSC0003DMG400029011|PGSC0003DMT400074622
>t0000305_2939	Score: 2.5	PGSC0003DMG400028315|PGSC0003DMT400072760
>t0000305_2939	Score: 2.5	PGSC0003DMG400028158|PGSC0003DMT400072352
>t0000305_2939	Score: 2.5	PGSC0003DMG400023801|PGSC0003DMT400061164
>t0000305_2939	Score: 2.0	PGSC0003DMG400025189|PGSC0003DMT400064872
>t0000305_2939	Score: 2.5	PGSC0003DMG400028158|PGSC0003DMT400072353
>t0000305_2939	Score: 2.0	PGSC0003DMG400025189|PGSC0003DMT400064873
>t0000305_2939	Score: 2.5	PGSC0003DMG400028315|PGSC0003DMT400072761
>t0000305_2939	Score: 2.5	PGSC0003DMG400037583|PGSC0003DMT400088012
>t0000305_2939	Score: 2.5	PGSC0003DMG400038709|PGSC0003DMT400089138
>t0000305_2939	Score: 2.0	PGSC0003DMG400032146|PGSC0003DMT400081881
>t0000306_2933	Score: 2.5	PGSC0003DMG400013142|PGSC0003DMT400034191
>t0000306_2933	Score: 2.2	PGSC0003DMG400031136|PGSC0003DMT400079967
>t0000306_2933	Score: 2.5	PGSC0003DMG400036990|PGSC0003DMT400087419
>t0000308_2905	Score: 1.0	PGSC0003DMG400013677|PGSC0003DMT400035571
>t0000308_2905	Score: 2.0	PGSC0003DMG400023907|PGSC0003DMT400061431
>t0000308_2905	Score: 2.0	PGSC0003DMG400023907|PGSC0003DMT400061432
>t0000309_2900	Score: 2.2	PGSC0003DMG400015490|PGSC0003DMT400040043
>t0000309_2900	Score: 2.5	PGSC0003DMG400025456|PGSC0003DMT400065456
>t0000310_2898	Score: 2.2	PGSC0003DMG400013643|PGSC0003DMT400035492
>t0000310_2898	Score: 2.2	PGSC0003DMG400017644|PGSC0003DMT400045484
>t0000310_2898	Score: 2.2	PGSC0003DMG400017644|PGSC0003DMT400045482
>t0000310_2898	Score: 2.2	PGSC0003DMG400017644|PGSC0003DMT400045483
>t0000310_2898	Score: 2.2	PGSC0003DMG400017644|PGSC0003DMT400045485
>t0000310_2898	Score: 2.5	PGSC0003DMG400039305|PGSC0003DMT400089734
>t0000310_2898	Score: 1.8	PGSC0003DMG400035257|PGSC0003DMT400085686
>t0000310_2898	Score: 2.2	PGSC0003DMG400032822|PGSC0003DMT400082802
>t0000311_2885	Score: 2.5	PGSC0003DMG400013436|PGSC0003DMT400034958
>t0000311_2885	Score: 2.5	PGSC0003DMG400017645|PGSC0003DMT400045487
>t0000311_2885	Score: 2.5	PGSC0003DMG400019825|PGSC0003DMT400051049
>t0000311_2885	Score: 2.5	PGSC0003DMG400017645|PGSC0003DMT400045488
>t0000311_2885	Score: 2.5	PGSC0003DMG400024410|PGSC0003DMT400062726
>t0000311_2885	Score: 2.5	PGSC0003DMG400029110|PGSC0003DMT400074853
>t0000311_2885	Score: 2.5	PGSC0003DMG400029110|PGSC0003DMT400074850
>t0000311_2885	Score: 2.5	PGSC0003DMG400029110|PGSC0003DMT400074851
>t0000311_2885	Score: 2.5	PGSC0003DMG400029110|PGSC0003DMT400074854
>t0000311_2885	Score: 2.5	PGSC0003DMG400032542|PGSC0003DMT400082438
>t0000311_2885	Score: 2.5	PGSC0003DMG400032542|PGSC0003DMT400082436
>t0000311_2885	Score: 2.5	PGSC0003DMG400032542|PGSC0003DMT400082437
>t0000313_2878	Score: 2.0	PGSC0003DMG402004066|PGSC0003DMT400010409
>t0000313_2878	Score: 2.5	PGSC0003DMG400012567|PGSC0003DMT400032728
>t0000316_2855	Score: 2.0	PGSC0003DMG400012258|PGSC0003DMT400031954
>t0000316_2855	Score: 2.0	PGSC0003DMG400012258|PGSC0003DMT400031952
>t0000319_2799	Score: 2.5	PGSC0003DMG400000650|PGSC0003DMT400001736
>t0000319_2799	Score: 2.5	PGSC0003DMG400022109|PGSC0003DMT400056839
>t0000324_2778	Score: 2.2	PGSC0003DMG400011767|PGSC0003DMT400030710
>t0000324_2778	Score: 2.2	PGSC0003DMG400014320|PGSC0003DMT400037139
>t0000324_2778	Score: 2.5	PGSC0003DMG400012640|PGSC0003DMT400032910
>t0000324_2778	Score: 2.5	PGSC0003DMG400009235|PGSC0003DMT400023883
>t0000324_2778	Score: 2.2	PGSC0003DMG400011767|PGSC0003DMT400030711
>t0000324_2778	Score: 2.5	PGSC0003DMG400011355|PGSC0003DMT400029522
>t0000324_2778	Score: 2.5	PGSC0003DMG400025940|PGSC0003DMT400066745
>t0000324_2778	Score: 2.5	PGSC0003DMG400027157|PGSC0003DMT400069841
>t0000324_2778	Score: 2.5	PGSC0003DMG400032202|PGSC0003DMT400082011
>t0000326_2776	Score: 2.5	PGSC0003DMG400029380|PGSC0003DMT400075554
>t0000326_2776	Score: 2.5	PGSC0003DMG400029380|PGSC0003DMT400075555
>t0000328_2752	Score: 2.5	PGSC0003DMG400021996|PGSC0003DMT400056570
>t0000328_2752	Score: 2.5	PGSC0003DMG400015403|PGSC0003DMT400039835
>t0000329_2737	Score: 2.2	PGSC0003DMG400006892|PGSC0003DMT400017746
>t0000329_2737	Score: 2.5	PGSC0003DMG400044282|PGSC0003DMT400094711
>t0000331_2730	Score: 2.0	PGSC0003DMG400000139|PGSC0003DMT400000390
>t0000331_2730	Score: 2.0	PGSC0003DMG400000139|PGSC0003DMT400000389
>t0000331_2730	Score: 2.5	PGSC0003DMG400006765|PGSC0003DMT400017392
>t0000331_2730	Score: 2.5	PGSC0003DMG400006765|PGSC0003DMT400017391
>t0000331_2730	Score: 2.5	PGSC0003DMG400009101|PGSC0003DMT400023497
>t0000331_2730	Score: 2.5	PGSC0003DMG400020348|PGSC0003DMT400052418
>t0000331_2730	Score: 2.2	PGSC0003DMG400015788|PGSC0003DMT400040834
>t0000331_2730	Score: 2.5	PGSC0003DMG400027797|PGSC0003DMT400071445
>t0000331_2730	Score: 2.2	PGSC0003DMG400026319|PGSC0003DMT400067677
>t0000331_2730	Score: 2.5	PGSC0003DMG400036775|PGSC0003DMT400087204
>t0000332_2728	Score: 2.2	EPlSTUG00000000103|EPlSTUT00000000103
>t0000332_2728	Score: 2.2	EPlSTUG00000003904|EPlSTUT00000003904
>t0000332_2728	Score: 2.2	EPlSTUG00000003168|EPlSTUT00000003168
>t0000335_2709	Score: 2.2	PGSC0003DMG400008554|PGSC0003DMT400022058
>t0000335_2709	Score: 2.5	PGSC0003DMG400027257|PGSC0003DMT400070107
>t0000335_2709	Score: 2.0	PGSC0003DMG400046291|PGSC0003DMT400096720
>t0000337_2708	Score: 2.5	PGSC0003DMG400017359|PGSC0003DMT400044736
>t0000341_2690	Score: 2.2	PGSC0003DMG400004571|PGSC0003DMT400011621
>t0000341_2690	Score: 2.5	PGSC0003DMG400003787|PGSC0003DMT400009693
>t0000341_2690	Score: 2.2	PGSC0003DMG400004571|PGSC0003DMT400011622
>t0000341_2690	Score: 2.2	PGSC0003DMG400007837|PGSC0003DMT400020267
>t0000341_2690	Score: 2.2	PGSC0003DMG400007837|PGSC0003DMT400020270
>t0000341_2690	Score: 2.2	PGSC0003DMG400007837|PGSC0003DMT400020269
>t0000341_2690	Score: 2.5	PGSC0003DMG400008314|PGSC0003DMT400021428
>t0000344_2636	Score: 2.5	PGSC0003DMG402022274|PGSC0003DMT400057371
>t0000344_2636	Score: 2.5	PGSC0003DMG400032098|PGSC0003DMT400081738
>t0000344_2636	Score: 2.0	PGSC0003DMG400025372|PGSC0003DMT400065272
>t0000346_2633	Score: 2.5	PGSC0003DMG400001687|PGSC0003DMT400004240
>t0000346_2633	Score: 2.5	PGSC0003DMG400001687|PGSC0003DMT400004239
>t0000346_2633	Score: 2.5	PGSC0003DMG400013721|PGSC0003DMT400035672
>t0000346_2633	Score: 2.5	PGSC0003DMG400030635|PGSC0003DMT400078743
>t0000346_2633	Score: 2.5	PGSC0003DMG400030635|PGSC0003DMT400078746
>t0000346_2633	Score: 2.5	PGSC0003DMG400030635|PGSC0003DMT400078744
>t0000346_2633	Score: 2.5	PGSC0003DMG400030635|PGSC0003DMT400078742
>t0000346_2633	Score: 2.5	PGSC0003DMG400030635|PGSC0003DMT400078747
>t0000346_2633	Score: 2.5	PGSC0003DMG400030635|PGSC0003DMT400078745
>t0000351_2608	Score: 2.5	PGSC0003DMG400012502|PGSC0003DMT400032549
>t0000351_2608	Score: 2.5	PGSC0003DMG400009152|PGSC0003DMT400023649
>t0000351_2608	Score: 2.5	PGSC0003DMG400009152|PGSC0003DMT400023651
>t0000351_2608	Score: 2.5	PGSC0003DMG400009152|PGSC0003DMT400023650
>t0000351_2608	Score: 2.5	PGSC0003DMG400012502|PGSC0003DMT400032550
>t0000351_2608	Score: 2.5	PGSC0003DMG400010155|PGSC0003DMT400026312
>t0000351_2608	Score: 2.5	PGSC0003DMG400023605|PGSC0003DMT400060687
>t0000352_2605	Score: 2.5	PGSC0003DMG400000053|PGSC0003DMT400000177
>t0000352_2605	Score: 2.5	PGSC0003DMG400000704|PGSC0003DMT400001869
>t0000352_2605	Score: 2.5	PGSC0003DMG400013890|PGSC0003DMT400036068
>t0000352_2605	Score: 2.5	PGSC0003DMG400032139|PGSC0003DMT400081855
>t0000352_2605	Score: 2.5	PGSC0003DMG400032139|PGSC0003DMT400081853
>t0000352_2605	Score: 2.5	PGSC0003DMG400032139|PGSC0003DMT400081854
>t0000353_2603	Score: 2.0	PGSC0003DMG400019624|PGSC0003DMT400050497
>t0000353_2603	Score: 2.5	PGSC0003DMG400042277|PGSC0003DMT400092706
>t0000354_2603	Score: 2.2	PGSC0003DMG400001433|PGSC0003DMT400003635
>t0000354_2603	Score: 2.2	PGSC0003DMG400001433|PGSC0003DMT400003634
>t0000354_2603	Score: 2.2	PGSC0003DMG400001433|PGSC0003DMT400003633
>t0000354_2603	Score: 2.5	PGSC0003DMG400020397|PGSC0003DMT400052567
>t0000354_2603	Score: 2.5	PGSC0003DMG400020397|PGSC0003DMT400052568
>t0000355_2583	Score: 2.5	PGSC0003DMG400000241|PGSC0003DMT400000679
>t0000355_2583	Score: 2.5	PGSC0003DMG400000241|PGSC0003DMT400000680
>t0000355_2583	Score: 2.2	PGSC0003DMG400040844|PGSC0003DMT400091273
>t0000359_2570	Score: 2.5	PGSC0003DMG401008489|PGSC0003DMT400021873
>t0000359_2570	Score: 2.5	PGSC0003DMG401008489|PGSC0003DMT400021875
>t0000359_2570	Score: 2.5	PGSC0003DMG401008489|PGSC0003DMT400021872
>t0000359_2570	Score: 2.5	PGSC0003DMG401008489|PGSC0003DMT400021874
>t0000359_2570	Score: 2.5	PGSC0003DMG400020204|PGSC0003DMT400052052
>t0000359_2570	Score: 2.5	PGSC0003DMG400020204|PGSC0003DMT400052054
>t0000359_2570	Score: 2.5	PGSC0003DMG400020204|PGSC0003DMT400052053
>t0000359_2570	Score: 2.5	PGSC0003DMG400027238|PGSC0003DMT400070038
>t0000359_2570	Score: 2.5	PGSC0003DMG400027238|PGSC0003DMT400070037
>t0000359_2570	Score: 2.5	PGSC0003DMG400043480|PGSC0003DMT400093909
>t0000359_2570	Score: 2.5	PGSC0003DMG400037949|PGSC0003DMT400088378
>t0000359_2570	Score: 2.5	PGSC0003DMG400038090|PGSC0003DMT400088519
>t0000359_2570	Score: 2.5	PGSC0003DMG400045228|PGSC0003DMT400095657
>t0000362_2552	Score: 2.2	PGSC0003DMG400003051|PGSC0003DMT400007892
>t0000362_2552	Score: 2.5	PGSC0003DMG400013929|PGSC0003DMT400036189
>t0000362_2552	Score: 2.5	PGSC0003DMG400015597|PGSC0003DMT400040287
>t0000362_2552	Score: 2.5	PGSC0003DMG402024767|PGSC0003DMT400063726
>t0000364_2527	Score: 2.5	PGSC0003DMG400007665|PGSC0003DMT400019823
>t0000364_2527	Score: 2.5	PGSC0003DMG400007665|PGSC0003DMT400019824
>t0000364_2527	Score: 2.5	PGSC0003DMG400022634|PGSC0003DMT400058294
>t0000366_2516	Score: 2.5	PGSC0003DMG400010001|PGSC0003DMT400025905
>t0000367_2509	Score: 2.5	PGSC0003DMG400028186|PGSC0003DMT400072451
>t0000367_2509	Score: 2.5	PGSC0003DMG400028186|PGSC0003DMT400072450
>t0000368_2496	Score: 2.5	PGSC0003DMG400015447|PGSC0003DMT400039933
>t0000368_2496	Score: 2.5	PGSC0003DMG400016294|PGSC0003DMT400042012
>t0000368_2496	Score: 2.2	PGSC0003DMG400030863|PGSC0003DMT400079299
>t0000368_2496	Score: 2.0	PGSC0003DMG400026093|PGSC0003DMT400067121
>t0000368_2496	Score: 2.5	PGSC0003DMG400027028|PGSC0003DMT400069525
>t0000368_2496	Score: 2.2	PGSC0003DMG400041992|PGSC0003DMT400092421
>t0000370_2483	Score: 2.5	PGSC0003DMG400000456|PGSC0003DMT400001214
>t0000370_2483	Score: 2.5	PGSC0003DMG400000456|PGSC0003DMT400001215
>t0000370_2483	Score: 2.5	PGSC0003DMG401000515|PGSC0003DMT400001382
>t0000370_2483	Score: 2.5	PGSC0003DMG401008055|PGSC0003DMT400020812
>t0000371_2479	Score: 2.5	PGSC0003DMG400018591|PGSC0003DMT400047837
>t0000371_2479	Score: 2.5	PGSC0003DMG400018591|PGSC0003DMT400047835
>t0000371_2479	Score: 2.5	PGSC0003DMG400018591|PGSC0003DMT400047834
>t0000371_2479	Score: 2.5	PGSC0003DMG400018591|PGSC0003DMT400047836
>t0000374_2476	Score: 2.5	PGSC0003DMG403007403|PGSC0003DMT400019120
>t0000374_2476	Score: 2.5	PGSC0003DMG400022349|PGSC0003DMT400057540
>t0000374_2476	Score: 2.5	PGSC0003DMG400022349|PGSC0003DMT400057541
>t0000374_2476	Score: 2.5	PGSC0003DMG400030994|PGSC0003DMT400079599
>t0000374_2476	Score: 2.5	PGSC0003DMG400030981|PGSC0003DMT400079563
>t0000374_2476	Score: 2.5	PGSC0003DMG400030981|PGSC0003DMT400079564
>t0000374_2476	Score: 2.5	PGSC0003DMG400030995|PGSC0003DMT400079601
>t0000374_2476	Score: 2.5	PGSC0003DMG400030995|PGSC0003DMT400079602
>t0000375_2472	Score: 2.2	PGSC0003DMG401021671|PGSC0003DMT400055799
>t0000378_2454	Score: 2.0	PGSC0003DMG400027519|PGSC0003DMT400070776
>t0000378_2454	Score: 2.0	PGSC0003DMG400027519|PGSC0003DMT400070775
>t0000378_2454	Score: 2.0	PGSC0003DMG400027519|PGSC0003DMT400070777
>t0000378_2454	Score: 2.5	PGSC0003DMG400039795|PGSC0003DMT400090224
>t0000380_2422	Score: 2.2	PGSC0003DMG400012296|PGSC0003DMT400032043
>t0000380_2422	Score: 2.5	PGSC0003DMG400022660|PGSC0003DMT400058343
>t0000380_2422	Score: 2.2	PGSC0003DMG400023361|PGSC0003DMT400060045
>t0000380_2422	Score: 2.5	PGSC0003DMG403023117|PGSC0003DMT400059506
>t0000380_2422	Score: 2.5	PGSC0003DMG400027611|PGSC0003DMT400070986
>t0000380_2422	Score: 2.0	PGSC0003DMG400032510|PGSC0003DMT400082388
>t0000385_2395	Score: 2.5	PGSC0003DMG400000322|PGSC0003DMT400000858
>t0000385_2395	Score: 2.0	PGSC0003DMG400001035|PGSC0003DMT400002684
>t0000385_2395	Score: 2.0	PGSC0003DMG400005962|PGSC0003DMT400015285
>t0000385_2395	Score: 2.5	PGSC0003DMG400006222|PGSC0003DMT400015915
>t0000385_2395	Score: 2.0	PGSC0003DMG400005962|PGSC0003DMT400015284
>t0000385_2395	Score: 2.0	PGSC0003DMG400005962|PGSC0003DMT400015283
>t0000385_2395	Score: 2.5	PGSC0003DMG400004473|PGSC0003DMT400011414
>t0000385_2395	Score: 2.5	PGSC0003DMG400021261|PGSC0003DMT400054774
>t0000385_2395	Score: 2.0	PGSC0003DMG400021344|PGSC0003DMT400055000
>t0000385_2395	Score: 2.0	PGSC0003DMG400021344|PGSC0003DMT400055001
>t0000385_2395	Score: 2.0	PGSC0003DMG400038085|PGSC0003DMT400088514
>t0000388_2386	Score: 2.5	PGSC0003DMG400004088|PGSC0003DMT400010466
>t0000392_2372	Score: 2.5	PGSC0003DMG400030154|PGSC0003DMT400077544
>t0000393_2366	Score: 2.2	PGSC0003DMG400008980|PGSC0003DMT400023187
>t0000393_2366	Score: 2.2	PGSC0003DMG400021670|PGSC0003DMT400055794
>t0000393_2366	Score: 2.5	PGSC0003DMG400016773|PGSC0003DMT400043219
>t0000397_2338	Score: 2.5	PGSC0003DMG400025779|PGSC0003DMT400066252
>t0000397_2338	Score: 2.5	PGSC0003DMG401030325|PGSC0003DMT400077972
>t0000397_2338	Score: 2.5	PGSC0003DMG400025778|PGSC0003DMT400066247
>t0000398_2327	Score: 2.5	PGSC0003DMG400030792|PGSC0003DMT400079117
>t0000398_2327	Score: 2.0	PGSC0003DMG400029292|PGSC0003DMT400075320
>t0000400_2317	Score: 2.5	PGSC0003DMG400011733|PGSC0003DMT400030637
>t0000400_2317	Score: 2.2	PGSC0003DMG400012991|PGSC0003DMT400033811
>t0000400_2317	Score: 2.2	PGSC0003DMG400012991|PGSC0003DMT400033810
>t0000400_2317	Score: 2.5	PGSC0003DMG400024037|PGSC0003DMT400061767
>t0000400_2317	Score: 2.5	PGSC0003DMG400024037|PGSC0003DMT400061769
>t0000400_2317	Score: 2.5	PGSC0003DMG400024037|PGSC0003DMT400061766
>t0000402_2312	Score: 2.5	PGSC0003DMG400002151|PGSC0003DMT400005506
>t0000402_2312	Score: 2.5	PGSC0003DMG400002151|PGSC0003DMT400005505
>t0000402_2312	Score: 2.5	PGSC0003DMG400011409|PGSC0003DMT400029676
>t0000402_2312	Score: 2.5	PGSC0003DMG400041448|PGSC0003DMT400091877
>t0000403_2309	Score: 2.0	PGSC0003DMG400003590|PGSC0003DMT400009249
>t0000403_2309	Score: 2.5	PGSC0003DMG400013314|PGSC0003DMT400034651
>t0000403_2309	Score: 1.5	PGSC0003DMG400009714|PGSC0003DMT400025136
>t0000403_2309	Score: 1.5	PGSC0003DMG400009714|PGSC0003DMT400025137
>t0000403_2309	Score: 2.5	PGSC0003DMG400018418|PGSC0003DMT400047392
>t0000403_2309	Score: 2.5	PGSC0003DMG400024291|PGSC0003DMT400062418
>t0000403_2309	Score: 1.8	PGSC0003DMG401032252|PGSC0003DMT400082083
>t0000404_2309	Score: 2.2	PGSC0003DMG400002534|PGSC0003DMT400006496
>t0000404_2309	Score: 2.2	PGSC0003DMG400002534|PGSC0003DMT400006495
>t0000404_2309	Score: 2.0	PGSC0003DMG400014846|PGSC0003DMT400038467
>t0000404_2309	Score: 2.2	PGSC0003DMG400016552|PGSC0003DMT400042671
>t0000405_2308	Score: 2.5	PGSC0003DMG400007692|PGSC0003DMT400019880
>t0000406_2285	Score: 2.5	PGSC0003DMG400005001|PGSC0003DMT400012845
>t0000406_2285	Score: 2.5	PGSC0003DMG400008596|PGSC0003DMT400022158
>t0000406_2285	Score: 2.5	PGSC0003DMG400008596|PGSC0003DMT400022157
>t0000406_2285	Score: 2.5	PGSC0003DMG402014344|PGSC0003DMT400037206
>t0000406_2285	Score: 2.5	PGSC0003DMG400017379|PGSC0003DMT400044775
>t0000406_2285	Score: 2.5	PGSC0003DMG400025799|PGSC0003DMT400066347
>t0000406_2285	Score: 2.5	PGSC0003DMG400033667|PGSC0003DMT400083940
>t0000407_2282	Score: 2.2	PGSC0003DMG400000886|PGSC0003DMT400002317
>t0000407_2282	Score: 2.0	PGSC0003DMG400001150|PGSC0003DMT400002938
>t0000407_2282	Score: 2.0	PGSC0003DMG400001150|PGSC0003DMT400002935
>t0000409_2277	Score: 2.0	PGSC0003DMG400001123|PGSC0003DMT400002877
>t0000409_2277	Score: 2.5	PGSC0003DMG400009165|PGSC0003DMT400023690
>t0000409_2277	Score: 2.5	PGSC0003DMG400009165|PGSC0003DMT400023691
>t0000409_2277	Score: 2.0	PGSC0003DMG400019789|PGSC0003DMT400050964
>t0000409_2277	Score: 2.5	PGSC0003DMG400030510|PGSC0003DMT400078359
>t0000416_2242	Score: 2.2	PGSC0003DMG400012437|PGSC0003DMT400032383
>t0000416_2242	Score: 2.2	PGSC0003DMG400012437|PGSC0003DMT400032385
>t0000416_2242	Score: 2.2	PGSC0003DMG400025361|PGSC0003DMT400065251
>t0000418_2238	Score: 2.5	PGSC0003DMG400001981|PGSC0003DMT400005011
>t0000418_2238	Score: 1.5	PGSC0003DMG400022166|PGSC0003DMT400057025
>t0000421_2226	Score: 2.5	PGSC0003DMG400004087|PGSC0003DMT400010463
>t0000421_2226	Score: 2.5	PGSC0003DMG400003610|PGSC0003DMT400009299
>t0000421_2226	Score: 2.5	PGSC0003DMG400003610|PGSC0003DMT400009300
>t0000421_2226	Score: 2.5	PGSC0003DMG400004087|PGSC0003DMT400010462
>t0000421_2226	Score: 2.5	PGSC0003DMG400016520|PGSC0003DMT400042595
>t0000422_2220	Score: 2.5	PGSC0003DMG400029107|PGSC0003DMT400074842
>t0000423_2217	Score: 2.5	PGSC0003DMG400003935|PGSC0003DMT400010039
>t0000423_2217	Score: 2.2	PGSC0003DMG400018934|PGSC0003DMT400048720
>t0000423_2217	Score: 2.2	PGSC0003DMG400018934|PGSC0003DMT400048721
>t0000424_2213	Score: 2.5	PGSC0003DMG400006448|PGSC0003DMT400016512
>t0000424_2213	Score: 2.5	PGSC0003DMG400007824|PGSC0003DMT400020237
>t0000424_2213	Score: 2.5	PGSC0003DMG400009705|PGSC0003DMT400025118
>t0000424_2213	Score: 2.5	PGSC0003DMG400009155|PGSC0003DMT400023663
>t0000424_2213	Score: 2.5	PGSC0003DMG400007440|PGSC0003DMT400019241
>t0000424_2213	Score: 2.5	PGSC0003DMG400016157|PGSC0003DMT400041674
>t0000424_2213	Score: 2.5	PGSC0003DMG400016172|PGSC0003DMT400041713
>t0000424_2213	Score: 2.5	PGSC0003DMG400016157|PGSC0003DMT400041672
>t0000424_2213	Score: 2.5	PGSC0003DMG400016797|PGSC0003DMT400043270
>t0000424_2213	Score: 2.5	PGSC0003DMG400021557|PGSC0003DMT400055515
>t0000424_2213	Score: 2.5	PGSC0003DMG400022590|PGSC0003DMT400058188
>t0000424_2213	Score: 2.5	PGSC0003DMG400016172|PGSC0003DMT400041712
>t0000424_2213	Score: 2.5	PGSC0003DMG400030180|PGSC0003DMT400077595
>t0000424_2213	Score: 1.5	PGSC0003DMG401027258|PGSC0003DMT400070116
>t0000424_2213	Score: 2.5	PGSC0003DMG400030180|PGSC0003DMT400077596
>t0000424_2213	Score: 2.5	PGSC0003DMG400024466|PGSC0003DMT400062852
>t0000424_2213	Score: 1.5	PGSC0003DMG401027258|PGSC0003DMT400070117
>t0000424_2213	Score: 2.5	PGSC0003DMG400031347|PGSC0003DMT400080505
>t0000424_2213	Score: 2.5	PGSC0003DMG400028571|PGSC0003DMT400073552
>t0000424_2213	Score: 2.2	PGSC0003DMG400029705|PGSC0003DMT400076392
>t0000424_2213	Score: 2.2	PGSC0003DMG400029705|PGSC0003DMT400076390
>t0000424_2213	Score: 2.5	PGSC0003DMG400046891|PGSC0003DMT400097320
>t0000424_2213	Score: 2.5	PGSC0003DMG400043578|PGSC0003DMT400094007
>t0000427_2196	Score: 2.5	PGSC0003DMG400022789|PGSC0003DMT400058661
>t0000429_2177	Score: 2.2	PGSC0003DMG400008897|PGSC0003DMT400022983
>t0000431_2176	Score: 2.0	PGSC0003DMG400025148|PGSC0003DMT400064740
>t0000433_2171	Score: 2.5	PGSC0003DMG400002840|PGSC0003DMT400007391
>t0000433_2171	Score: 2.5	PGSC0003DMG400004715|PGSC0003DMT400012012
>t0000433_2171	Score: 2.5	PGSC0003DMG400004715|PGSC0003DMT400012009
>t0000433_2171	Score: 2.5	PGSC0003DMG400013537|PGSC0003DMT400035206
>t0000433_2171	Score: 2.5	PGSC0003DMG400013537|PGSC0003DMT400035207
>t0000434_2168	Score: 2.5	PGSC0003DMG400003304|PGSC0003DMT400008543
>t0000434_2168	Score: 2.2	PGSC0003DMG400023753|PGSC0003DMT400061046
>t0000437_2162	Score: 2.0	PGSC0003DMG400005466|PGSC0003DMT400013958
>t0000440_2138	Score: 2.5	PGSC0003DMG400017620|PGSC0003DMT400045414
>t0000440_2138	Score: 2.2	PGSC0003DMG400023519|PGSC0003DMT400060466
>t0000440_2138	Score: 2.5	PGSC0003DMG400017620|PGSC0003DMT400045412
>t0000440_2138	Score: 2.2	PGSC0003DMG400017643|PGSC0003DMT400045479
>t0000441_2124	Score: 2.5	PGSC0003DMG400008008|PGSC0003DMT400020661
>t0000441_2124	Score: 2.5	PGSC0003DMG400030660|PGSC0003DMT400078795
>t0000447_2104	Score: 2.5	PGSC0003DMG400000394|PGSC0003DMT400001046
>t0000447_2104	Score: 1.8	PGSC0003DMG400007096|PGSC0003DMT400018283
>t0000447_2104	Score: 2.5	PGSC0003DMG400005325|PGSC0003DMT400013624
>t0000447_2104	Score: 2.5	PGSC0003DMG400011730|PGSC0003DMT400030629
>t0000447_2104	Score: 2.5	PGSC0003DMG400011730|PGSC0003DMT400030630
>t0000447_2104	Score: 2.5	PGSC0003DMG400011180|PGSC0003DMT400029056
>t0000447_2104	Score: 2.5	PGSC0003DMG400014384|PGSC0003DMT400037283
>t0000447_2104	Score: 2.2	PGSC0003DMG401016336|PGSC0003DMT400042129
>t0000447_2104	Score: 2.5	PGSC0003DMG400022532|PGSC0003DMT400058040
>t0000447_2104	Score: 2.5	PGSC0003DMG400022532|PGSC0003DMT400058039
>t0000447_2104	Score: 2.5	PGSC0003DMG402027033|PGSC0003DMT400069541
>t0000447_2104	Score: 2.5	PGSC0003DMG402027033|PGSC0003DMT400069539
>t0000447_2104	Score: 2.5	PGSC0003DMG400031299|PGSC0003DMT400080381
>t0000447_2104	Score: 2.5	PGSC0003DMG400028443|PGSC0003DMT400073140
>t0000447_2104	Score: 2.5	PGSC0003DMG402027033|PGSC0003DMT400069540
>t0000447_2104	Score: 2.5	PGSC0003DMG400028443|PGSC0003DMT400073139
>t0000447_2104	Score: 2.5	PGSC0003DMG400029284|PGSC0003DMT400075298
>t0000447_2104	Score: 2.5	PGSC0003DMG400023789|PGSC0003DMT400061143
>t0000447_2104	Score: 2.2	PGSC0003DMG400026421|PGSC0003DMT400067929
>t0000448_2099	Score: 2.5	PGSC0003DMG401004545|PGSC0003DMT400011550
>t0000448_2099	Score: 2.5	PGSC0003DMG401004545|PGSC0003DMT400011549
>t0000448_2099	Score: 2.5	PGSC0003DMG401004545|PGSC0003DMT400011551
>t0000448_2099	Score: 2.5	PGSC0003DMG400018987|PGSC0003DMT400048861
>t0000448_2099	Score: 2.5	PGSC0003DMG401026432|PGSC0003DMT400067973
>t0000448_2099	Score: 2.5	PGSC0003DMG401026432|PGSC0003DMT400067974
>t0000448_2099	Score: 2.5	PGSC0003DMG401026432|PGSC0003DMT400067962
>t0000448_2099	Score: 2.5	PGSC0003DMG403026432|PGSC0003DMT400067970
>t0000448_2099	Score: 2.5	PGSC0003DMG401026432|PGSC0003DMT400067975
>t0000451_2080	Score: 2.5	PGSC0003DMG400006625|PGSC0003DMT400016956
>t0000451_2080	Score: 2.5	PGSC0003DMG400031223|PGSC0003DMT400080211
>t0000451_2080	Score: 2.2	PGSC0003DMG400025777|PGSC0003DMT400066245
>t0000453_2076	Score: 2.5	PGSC0003DMG400004439|PGSC0003DMT400011343
>t0000453_2076	Score: 2.5	PGSC0003DMG400004439|PGSC0003DMT400011342
>t0000453_2076	Score: 2.5	PGSC0003DMG400004439|PGSC0003DMT400011341
>t0000453_2076	Score: 2.5	PGSC0003DMG400023568|PGSC0003DMT400060590
>t0000453_2076	Score: 2.5	PGSC0003DMG400023568|PGSC0003DMT400060589
>t0000453_2076	Score: 2.2	PGSC0003DMG400032099|PGSC0003DMT400081741
>t0000453_2076	Score: 2.2	PGSC0003DMG400032099|PGSC0003DMT400081740
>t0000453_2076	Score: 2.5	PGSC0003DMG400034941|PGSC0003DMT400085370
>t0000454_2070	Score: 2.5	PGSC0003DMG400028146|PGSC0003DMT400072326
>t0000454_2070	Score: 2.5	PGSC0003DMG400028977|PGSC0003DMT400074549
>t0000459_2048	Score: 2.5	PGSC0003DMG400042106|PGSC0003DMT400092535
>t0000461_2036	Score: 2.5	EPlSTUG00000003119|EPlSTUT00000003119
>t0000461_2036	Score: 1.8	PGSC0003DMG400003084|PGSC0003DMT400007977
>t0000461_2036	Score: 2.0	PGSC0003DMG403003285|PGSC0003DMT400008491
>t0000461_2036	Score: 2.5	PGSC0003DMG400005888|PGSC0003DMT400015070
>t0000461_2036	Score: 2.0	PGSC0003DMG403003285|PGSC0003DMT400008492
>t0000461_2036	Score: 2.5	PGSC0003DMG400007186|PGSC0003DMT400018514
>t0000461_2036	Score: 2.5	PGSC0003DMG400005888|PGSC0003DMT400015071
>t0000461_2036	Score: 2.5	PGSC0003DMG400005888|PGSC0003DMT400015069
>t0000461_2036	Score: 2.5	PGSC0003DMG402028895|PGSC0003DMT400074343
>t0000461_2036	Score: 2.2	PGSC0003DMG400028567|PGSC0003DMT400073537
>t0000461_2036	Score: 2.2	PGSC0003DMG400028567|PGSC0003DMT400073539
>t0000461_2036	Score: 2.5	PGSC0003DMG400032550|PGSC0003DMT400082459
>t0000462_2032	Score: 2.5	PGSC0003DMG402018380|PGSC0003DMT400047320
>t0000462_2032	Score: 2.5	PGSC0003DMG400037775|PGSC0003DMT400088204
>t0000462_2032	Score: 2.5	PGSC0003DMG400045089|PGSC0003DMT400095518
>t0000465_2016	Score: 2.5	PGSC0003DMG400029513|PGSC0003DMT400075900
>t0000466_2006	Score: 2.5	PGSC0003DMG400025984|PGSC0003DMT400066839
>t0000466_2006	Score: 2.5	PGSC0003DMG400025984|PGSC0003DMT400066838
>t0000468_1998	Score: 2.5	PGSC0003DMG400011598|PGSC0003DMT400030308
>t0000468_1998	Score: 2.5	PGSC0003DMG400039263|PGSC0003DMT400089692
>t0000469_1990	Score: 2.5	PGSC0003DMG400016384|PGSC0003DMT400042217
>t0000469_1990	Score: 2.5	PGSC0003DMG400016384|PGSC0003DMT400042218
>t0000469_1990	Score: 2.5	PGSC0003DMG400027518|PGSC0003DMT400070774
>t0000470_1988	Score: 2.2	PGSC0003DMG400000803|PGSC0003DMT400002104
>t0000471_1986	Score: 2.5	PGSC0003DMG400009054|PGSC0003DMT400023380
>t0000471_1986	Score: 2.5	PGSC0003DMG400009054|PGSC0003DMT400023383
>t0000471_1986	Score: 2.5	PGSC0003DMG400009054|PGSC0003DMT400023381
>t0000472_1982	Score: 2.0	PGSC0003DMG401001903|PGSC0003DMT400004790
>t0000472_1982	Score: 2.0	PGSC0003DMG402001903|PGSC0003DMT400004789
>t0000472_1982	Score: 2.5	PGSC0003DMG400003431|PGSC0003DMT400008830
>t0000472_1982	Score: 2.5	PGSC0003DMG400004515|PGSC0003DMT400011492
>t0000472_1982	Score: 2.5	PGSC0003DMG400013631|PGSC0003DMT400035460
>t0000472_1982	Score: 2.5	PGSC0003DMG400014954|PGSC0003DMT400038700
>t0000472_1982	Score: 2.5	PGSC0003DMG400013631|PGSC0003DMT400035461
>t0000472_1982	Score: 2.0	PGSC0003DMG400013126|PGSC0003DMT400034161
>t0000472_1982	Score: 2.0	PGSC0003DMG401018748|PGSC0003DMT400048256
>t0000472_1982	Score: 2.5	PGSC0003DMG400029124|PGSC0003DMT400074893
>t0000472_1982	Score: 2.5	PGSC0003DMG401024469|PGSC0003DMT400062860
>t0000472_1982	Score: 2.5	PGSC0003DMG401024469|PGSC0003DMT400062859
>t0000472_1982	Score: 2.5	PGSC0003DMG401024469|PGSC0003DMT400062858
>t0000472_1982	Score: 2.5	PGSC0003DMG400033948|PGSC0003DMT400084335
>t0000473_1979	Score: 2.5	PGSC0003DMG400011573|PGSC0003DMT400030256
>t0000473_1979	Score: 2.5	PGSC0003DMG402022175|PGSC0003DMT400057071
>t0000474_1976	Score: 2.5	PGSC0003DMG400012295|PGSC0003DMT400032041
>t0000474_1976	Score: 2.5	PGSC0003DMG400017807|PGSC0003DMT400045914
>t0000474_1976	Score: 0.8	PGSC0003DMG400016303|PGSC0003DMT400042034
>t0000476_1975	Score: 2.5	PGSC0003DMG401008875|PGSC0003DMT400022893
>t0000476_1975	Score: 2.5	PGSC0003DMG401008875|PGSC0003DMT400022894
>t0000476_1975	Score: 2.5	PGSC0003DMG401008875|PGSC0003DMT400022892
>t0000476_1975	Score: 2.5	PGSC0003DMG400022786|PGSC0003DMT400058653
>t0000477_1974	Score: 2.0	PGSC0003DMG401011252|PGSC0003DMT400029265
>t0000477_1974	Score: 2.5	PGSC0003DMG400012998|PGSC0003DMT400033829
>t0000477_1974	Score: 2.2	PGSC0003DMG400010030|PGSC0003DMT400025988
>t0000477_1974	Score: 2.0	PGSC0003DMG403011252|PGSC0003DMT400029275
>t0000477_1974	Score: 2.5	PGSC0003DMG401018664|PGSC0003DMT400048036
>t0000477_1974	Score: 2.5	PGSC0003DMG401018664|PGSC0003DMT400048034
>t0000477_1974	Score: 2.5	PGSC0003DMG400016716|PGSC0003DMT400043091
>t0000477_1974	Score: 2.2	PGSC0003DMG400021214|PGSC0003DMT400054671
>t0000477_1974	Score: 2.5	PGSC0003DMG401018664|PGSC0003DMT400048031
>t0000477_1974	Score: 2.5	PGSC0003DMG400016259|PGSC0003DMT400041920
>t0000477_1974	Score: 2.5	PGSC0003DMG401018664|PGSC0003DMT400048035
>t0000477_1974	Score: 2.2	PGSC0003DMG400021214|PGSC0003DMT400054670
>t0000477_1974	Score: 2.5	PGSC0003DMG400028378|PGSC0003DMT400072949
>t0000477_1974	Score: 2.5	PGSC0003DMG400030549|PGSC0003DMT400078478
>t0000477_1974	Score: 2.5	PGSC0003DMG400028378|PGSC0003DMT400072951
>t0000477_1974	Score: 2.5	PGSC0003DMG400028378|PGSC0003DMT400072948
>t0000477_1974	Score: 2.5	PGSC0003DMG400028378|PGSC0003DMT400072952
>t0000477_1974	Score: 2.5	PGSC0003DMG400026223|PGSC0003DMT400067460
>t0000477_1974	Score: 2.5	PGSC0003DMG400030549|PGSC0003DMT400078479
>t0000478_1972	Score: 2.5	PGSC0003DMG400014134|PGSC0003DMT400036643
>t0000478_1972	Score: 2.5	PGSC0003DMG400014134|PGSC0003DMT400036642
>t0000478_1972	Score: 2.5	PGSC0003DMG400024560|PGSC0003DMT400063144
>t0000481_1964	Score: 2.2	PGSC0003DMG400000824|PGSC0003DMT400002154
>t0000481_1964	Score: 2.2	PGSC0003DMG400000824|PGSC0003DMT400002155
>t0000481_1964	Score: 2.5	PGSC0003DMG400003710|PGSC0003DMT400009511
>t0000481_1964	Score: 2.0	PGSC0003DMG400019633|PGSC0003DMT400050522
>t0000481_1964	Score: 2.5	PGSC0003DMG400015637|PGSC0003DMT400040385
>t0000481_1964	Score: 2.5	PGSC0003DMG401030805|PGSC0003DMT400079152
>t0000481_1964	Score: 2.5	PGSC0003DMG401030805|PGSC0003DMT400079149
>t0000481_1964	Score: 2.5	PGSC0003DMG401030805|PGSC0003DMT400079153
>t0000483_1959	Score: 2.2	PGSC0003DMG401005726|PGSC0003DMT400014661
>t0000483_1959	Score: 2.2	PGSC0003DMG401005726|PGSC0003DMT400014665
>t0000483_1959	Score: 2.5	PGSC0003DMG400013736|PGSC0003DMT400035715
>t0000483_1959	Score: 2.5	PGSC0003DMG400015208|PGSC0003DMT400039321
>t0000483_1959	Score: 2.5	PGSC0003DMG400013736|PGSC0003DMT400035714
>t0000483_1959	Score: 2.5	PGSC0003DMG400009689|PGSC0003DMT400025093
>t0000483_1959	Score: 2.5	PGSC0003DMG400015208|PGSC0003DMT400039320
>t0000484_1953	Score: 2.5	PGSC0003DMG401023644|PGSC0003DMT400060796
>t0000489_1937	Score: 2.2	PGSC0003DMG400028883|PGSC0003DMT400074311
>t0000489_1937	Score: 2.2	PGSC0003DMG400028883|PGSC0003DMT400074313
>t0000489_1937	Score: 2.2	PGSC0003DMG400028883|PGSC0003DMT400074314
>t0000492_1928	Score: 2.5	PGSC0003DMG400026578|PGSC0003DMT400068348
>t0000492_1928	Score: 2.5	PGSC0003DMG400026578|PGSC0003DMT400068349
>t0000492_1928	Score: 2.5	PGSC0003DMG400026578|PGSC0003DMT400068347
>t0000492_1928	Score: 2.5	PGSC0003DMG400026578|PGSC0003DMT400068346
>t0000495_1918	Score: 1.8	PGSC0003DMG400008686|PGSC0003DMT400022399
>t0000496_1916	Score: 2.5	PGSC0003DMG400003714|PGSC0003DMT400009520
>t0000496_1916	Score: 1.8	PGSC0003DMG400014912|PGSC0003DMT400038599
>t0000496_1916	Score: 1.8	PGSC0003DMG400014912|PGSC0003DMT400038600
>t0000496_1916	Score: 1.8	PGSC0003DMG400014912|PGSC0003DMT400038598
>t0000496_1916	Score: 2.2	PGSC0003DMG400014912|PGSC0003DMT400038596
>t0000496_1916	Score: 2.5	PGSC0003DMG400012857|PGSC0003DMT400033470
>t0000496_1916	Score: 2.2	PGSC0003DMG400015914|PGSC0003DMT400041115
>t0000496_1916	Score: 2.2	PGSC0003DMG400015914|PGSC0003DMT400041114
>t0000496_1916	Score: 2.2	PGSC0003DMG400024060|PGSC0003DMT400061841
>t0000496_1916	Score: 2.5	PGSC0003DMG400044450|PGSC0003DMT400094879
>t0000498_1907	Score: 2.5	PGSC0003DMG400018491|PGSC0003DMT400047583
>t0000498_1907	Score: 2.5	PGSC0003DMG400018491|PGSC0003DMT400047580
>t0000498_1907	Score: 2.5	PGSC0003DMG400018491|PGSC0003DMT400047584
>t0000498_1907	Score: 2.5	PGSC0003DMG400018491|PGSC0003DMT400047582
>t0000499_1904	Score: 2.5	PGSC0003DMG400005633|PGSC0003DMT400014362
>t0000499_1904	Score: 2.2	PGSC0003DMG400004743|PGSC0003DMT400012085
>t0000499_1904	Score: 2.5	PGSC0003DMG400004738|PGSC0003DMT400012076
>t0000499_1904	Score: 2.5	PGSC0003DMG400005633|PGSC0003DMT400014363
>t0000499_1904	Score: 2.5	PGSC0003DMG400011031|PGSC0003DMT400028656
>t0000499_1904	Score: 2.5	PGSC0003DMG400011027|PGSC0003DMT400028648
>t0000499_1904	Score: 2.0	PGSC0003DMG402019249|PGSC0003DMT400049554
>t0000499_1904	Score: 2.0	PGSC0003DMG402019249|PGSC0003DMT400049555
>t0000499_1904	Score: 2.0	PGSC0003DMG402019249|PGSC0003DMT400049553
>t0000502_1896	Score: 2.2	PGSC0003DMG402002640|PGSC0003DMT400006810
>t0000502_1896	Score: 2.5	PGSC0003DMG400019235|PGSC0003DMT400049498
>t0000502_1896	Score: 2.5	PGSC0003DMG400029551|PGSC0003DMT400075977
>t0000502_1896	Score: 2.5	PGSC0003DMG400029551|PGSC0003DMT400075976
>t0000502_1896	Score: 2.5	PGSC0003DMG400029551|PGSC0003DMT400075974
>t0000502_1896	Score: 2.5	PGSC0003DMG400029551|PGSC0003DMT400075978
>t0000502_1896	Score: 2.5	PGSC0003DMG400029551|PGSC0003DMT400075975
>t0000502_1896	Score: 2.5	PGSC0003DMG400029551|PGSC0003DMT400075979
>t0000504_1891	Score: 2.5	PGSC0003DMG400009241|PGSC0003DMT400023897
>t0000505_1891	Score: 2.2	PGSC0003DMG400001197|PGSC0003DMT400003021
>t0000505_1891	Score: 2.5	PGSC0003DMG401005842|PGSC0003DMT400014965
>t0000505_1891	Score: 2.5	PGSC0003DMG400038597|PGSC0003DMT400089026
>t0000506_1889	Score: 2.5	PGSC0003DMG401000668|PGSC0003DMT400001781
>t0000506_1889	Score: 2.5	PGSC0003DMG400005642|PGSC0003DMT400014384
>t0000506_1889	Score: 2.2	PGSC0003DMG400008564|PGSC0003DMT400022072
>t0000506_1889	Score: 2.5	PGSC0003DMG400011277|PGSC0003DMT400029350
>t0000506_1889	Score: 2.2	PGSC0003DMG400012911|PGSC0003DMT400033621
>t0000506_1889	Score: 2.5	PGSC0003DMG400011277|PGSC0003DMT400029351
>t0000507_1882	Score: 2.5	PGSC0003DMG400002198|PGSC0003DMT400005608
>t0000507_1882	Score: 2.0	PGSC0003DMG400006509|PGSC0003DMT400016657
>t0000507_1882	Score: 2.2	PGSC0003DMG400004146|PGSC0003DMT400010618
>t0000507_1882	Score: 2.5	PGSC0003DMG400003980|PGSC0003DMT400010158
>t0000507_1882	Score: 2.5	PGSC0003DMG400021478|PGSC0003DMT400055338
>t0000507_1882	Score: 2.5	PGSC0003DMG400021515|PGSC0003DMT400055417
>t0000507_1882	Score: 2.5	PGSC0003DMG400021515|PGSC0003DMT400055414
>t0000507_1882	Score: 2.5	PGSC0003DMG400021515|PGSC0003DMT400055415
>t0000507_1882	Score: 2.5	PGSC0003DMG400021478|PGSC0003DMT400055337
>t0000507_1882	Score: 2.5	PGSC0003DMG400021515|PGSC0003DMT400055416
>t0000507_1882	Score: 2.5	PGSC0003DMG400017608|PGSC0003DMT400045381
>t0000507_1882	Score: 2.5	PGSC0003DMG400016352|PGSC0003DMT400042153
>t0000507_1882	Score: 2.5	PGSC0003DMG400021515|PGSC0003DMT400055418
>t0000507_1882	Score: 2.5	PGSC0003DMG401025742|PGSC0003DMT400066134
>t0000507_1882	Score: 2.5	PGSC0003DMG401025742|PGSC0003DMT400066135
>t0000507_1882	Score: 2.5	PGSC0003DMG401025742|PGSC0003DMT400066133
>t0000507_1882	Score: 2.5	PGSC0003DMG400033615|PGSC0003DMT400083818
>t0000509_1877	Score: 2.5	PGSC0003DMG400003002|PGSC0003DMT400007766
>t0000509_1877	Score: 2.5	PGSC0003DMG400028343|PGSC0003DMT400072859
>t0000509_1877	Score: 2.5	PGSC0003DMG400028343|PGSC0003DMT400072858
>t0000511_1874	Score: 2.5	PGSC0003DMG400000523|PGSC0003DMT400001405
>t0000511_1874	Score: 2.5	PGSC0003DMG402004358|PGSC0003DMT400011141
>t0000511_1874	Score: 2.5	PGSC0003DMG402004358|PGSC0003DMT400011142
>t0000514_1860	Score: 2.5	PGSC0003DMG400002762|PGSC0003DMT400007144
>t0000517_1852	Score: 2.5	PGSC0003DMG400002354|PGSC0003DMT400006056
>t0000517_1852	Score: 2.5	PGSC0003DMG400002354|PGSC0003DMT400006058
>t0000517_1852	Score: 2.5	PGSC0003DMG400002354|PGSC0003DMT400006057
>t0000517_1852	Score: 2.5	PGSC0003DMG400005525|PGSC0003DMT400014089
>t0000517_1852	Score: 2.5	PGSC0003DMG400005525|PGSC0003DMT400014092
>t0000517_1852	Score: 2.5	PGSC0003DMG401010822|PGSC0003DMT400028057
>t0000517_1852	Score: 2.5	PGSC0003DMG400013485|PGSC0003DMT400035064
>t0000517_1852	Score: 2.0	PGSC0003DMG400008708|PGSC0003DMT400022468
>t0000517_1852	Score: 2.5	PGSC0003DMG401010822|PGSC0003DMT400028051
>t0000517_1852	Score: 2.5	PGSC0003DMG401010822|PGSC0003DMT400028056
>t0000517_1852	Score: 2.5	PGSC0003DMG401010822|PGSC0003DMT400028055
>t0000517_1852	Score: 2.0	PGSC0003DMG400008708|PGSC0003DMT400022467
>t0000517_1852	Score: 2.5	PGSC0003DMG401010822|PGSC0003DMT400028059
>t0000517_1852	Score: 2.5	PGSC0003DMG403010822|PGSC0003DMT400028053
>t0000518_1846	Score: 2.5	PGSC0003DMG400011658|PGSC0003DMT400030439
>t0000518_1846	Score: 2.2	PGSC0003DMG400012160|PGSC0003DMT400031695
>t0000518_1846	Score: 2.5	PGSC0003DMG400023321|PGSC0003DMT400059943
>t0000518_1846	Score: 2.5	PGSC0003DMG400020194|PGSC0003DMT400052027
>t0000518_1846	Score: 2.5	PGSC0003DMG400020625|PGSC0003DMT400053152
>t0000518_1846	Score: 2.5	PGSC0003DMG400020194|PGSC0003DMT400052028
>t0000518_1846	Score: 2.5	PGSC0003DMG400023321|PGSC0003DMT400059942
>t0000518_1846	Score: 2.5	PGSC0003DMG400018469|PGSC0003DMT400047522
>t0000518_1846	Score: 2.0	PGSC0003DMG401023772|PGSC0003DMT400061097
>t0000518_1846	Score: 2.5	PGSC0003DMG400030007|PGSC0003DMT400077163
>t0000518_1846	Score: 2.5	PGSC0003DMG400030007|PGSC0003DMT400077166
>t0000518_1846	Score: 2.0	PGSC0003DMG401023772|PGSC0003DMT400061096
>t0000518_1846	Score: 2.5	PGSC0003DMG400030007|PGSC0003DMT400077164
>t0000518_1846	Score: 2.5	PGSC0003DMG400030007|PGSC0003DMT400077167
>t0000518_1846	Score: 2.5	PGSC0003DMG400028117|PGSC0003DMT400072250
>t0000518_1846	Score: 2.0	PGSC0003DMG401023772|PGSC0003DMT400061098
>t0000518_1846	Score: 2.5	PGSC0003DMG400030007|PGSC0003DMT400077165
>t0000521_1839	Score: 2.0	PGSC0003DMG400006327|PGSC0003DMT400016188
>t0000521_1839	Score: 2.5	PGSC0003DMG400024905|PGSC0003DMT400064089
>t0000522_1838	Score: 2.5	PGSC0003DMG400007969|PGSC0003DMT400020576
>t0000522_1838	Score: 2.2	PGSC0003DMG400017635|PGSC0003DMT400045462
>t0000522_1838	Score: 2.5	PGSC0003DMG400027776|PGSC0003DMT400071393
>t0000522_1838	Score: 2.2	PGSC0003DMG400029476|PGSC0003DMT400075818
>t0000522_1838	Score: 2.5	PGSC0003DMG400027776|PGSC0003DMT400071392
>t0000522_1838	Score: 2.5	PGSC0003DMG400027776|PGSC0003DMT400071394
>t0000525_1832	Score: 2.5	PGSC0003DMG400006183|PGSC0003DMT400015824
>t0000525_1832	Score: 2.5	PGSC0003DMG400005244|PGSC0003DMT400013435
>t0000525_1832	Score: 2.5	PGSC0003DMG400006183|PGSC0003DMT400015823
>t0000525_1832	Score: 2.0	PGSC0003DMG400008307|PGSC0003DMT400021414
>t0000525_1832	Score: 2.5	PGSC0003DMG400011510|PGSC0003DMT400029992
>t0000525_1832	Score: 2.5	PGSC0003DMG400011510|PGSC0003DMT400029993
>t0000525_1832	Score: 2.5	PGSC0003DMG400011510|PGSC0003DMT400029991
>t0000525_1832	Score: 2.0	PGSC0003DMG400008307|PGSC0003DMT400021412
>t0000525_1832	Score: 2.5	PGSC0003DMG400022264|PGSC0003DMT400057334
>t0000525_1832	Score: 2.2	PGSC0003DMG400020815|PGSC0003DMT400053659
>t0000525_1832	Score: 2.5	PGSC0003DMG400030948|PGSC0003DMT400079482
>t0000525_1832	Score: 2.5	PGSC0003DMG400027384|PGSC0003DMT400070439
>t0000525_1832	Score: 2.5	PGSC0003DMG400027384|PGSC0003DMT400070437
>t0000525_1832	Score: 2.2	PGSC0003DMG401027501|PGSC0003DMT400070726
>t0000525_1832	Score: 2.2	PGSC0003DMG401027501|PGSC0003DMT400070728
>t0000525_1832	Score: 1.8	PGSC0003DMG400027263|PGSC0003DMT400070131
>t0000525_1832	Score: 2.5	PGSC0003DMG401025908|PGSC0003DMT400066676
>t0000525_1832	Score: 2.2	PGSC0003DMG401027501|PGSC0003DMT400070731
>t0000525_1832	Score: 2.0	PGSC0003DMG400038013|PGSC0003DMT400088442
>t0000527_1829	Score: 2.0	PGSC0003DMG400022405|PGSC0003DMT400057712
>t0000528_1817	Score: 2.5	PGSC0003DMG400001777|PGSC0003DMT400004461
>t0000528_1817	Score: 2.5	PGSC0003DMG400006770|PGSC0003DMT400017413
>t0000528_1817	Score: 2.5	PGSC0003DMG400006770|PGSC0003DMT400017412
>t0000528_1817	Score: 2.5	PGSC0003DMG400004274|PGSC0003DMT400010912
>t0000528_1817	Score: 2.5	PGSC0003DMG400004274|PGSC0003DMT400010911
>t0000528_1817	Score: 2.5	PGSC0003DMG400006770|PGSC0003DMT400017410
>t0000528_1817	Score: 2.5	PGSC0003DMG400006770|PGSC0003DMT400017411
>t0000528_1817	Score: 2.5	PGSC0003DMG400011779|PGSC0003DMT400030753
>t0000528_1817	Score: 2.5	PGSC0003DMG400008244|PGSC0003DMT400021262
>t0000528_1817	Score: 2.5	PGSC0003DMG400011779|PGSC0003DMT400030752
>t0000528_1817	Score: 2.5	PGSC0003DMG400024743|PGSC0003DMT400063662
>t0000528_1817	Score: 2.5	PGSC0003DMG400027912|PGSC0003DMT400071749
>t0000528_1817	Score: 2.5	PGSC0003DMG401023885|PGSC0003DMT400061377
>t0000528_1817	Score: 2.5	PGSC0003DMG400024953|PGSC0003DMT400064232
>t0000528_1817	Score: 2.5	PGSC0003DMG400024953|PGSC0003DMT400064231
>t0000528_1817	Score: 2.5	PGSC0003DMG401023885|PGSC0003DMT400061376
>t0000528_1817	Score: 2.5	PGSC0003DMG400028694|PGSC0003DMT400073847
>t0000528_1817	Score: 2.5	PGSC0003DMG400024953|PGSC0003DMT400064233
>t0000528_1817	Score: 2.5	PGSC0003DMG400024743|PGSC0003DMT400063660
>t0000530_1804	Score: 2.5	PGSC0003DMG400007001|PGSC0003DMT400018025
>t0000530_1804	Score: 2.5	PGSC0003DMG401010614|PGSC0003DMT400027536
>t0000530_1804	Score: 2.5	PGSC0003DMG402010614|PGSC0003DMT400027538
>t0000530_1804	Score: 2.5	PGSC0003DMG400020962|PGSC0003DMT400054032
>t0000530_1804	Score: 2.5	PGSC0003DMG400026833|PGSC0003DMT400068984
>t0000530_1804	Score: 2.5	PGSC0003DMG400028221|PGSC0003DMT400072534
>t0000535_1781	Score: 2.5	PGSC0003DMG400008423|PGSC0003DMT400021708
>t0000535_1781	Score: 2.5	PGSC0003DMG400008423|PGSC0003DMT400021709
>t0000536_1771	Score: 2.5	PGSC0003DMG401002094|PGSC0003DMT400005364
>t0000536_1771	Score: 2.5	PGSC0003DMG401002094|PGSC0003DMT400005365
>t0000536_1771	Score: 2.5	PGSC0003DMG400005442|PGSC0003DMT400013905
>t0000542_1757	Score: 2.5	PGSC0003DMG400006636|PGSC0003DMT400016987
>t0000542_1757	Score: 2.5	PGSC0003DMG400006636|PGSC0003DMT400016986
>t0000542_1757	Score: 2.5	PGSC0003DMG400006636|PGSC0003DMT400016985
>t0000542_1757	Score: 1.5	PGSC0003DMG400013353|PGSC0003DMT400034754
>t0000542_1757	Score: 1.5	PGSC0003DMG400013353|PGSC0003DMT400034756
>t0000542_1757	Score: 1.5	PGSC0003DMG400013353|PGSC0003DMT400034755
>t0000542_1757	Score: 2.5	PGSC0003DMG400016801|PGSC0003DMT400043280
>t0000543_1754	Score: 2.5	PGSC0003DMG402004120|PGSC0003DMT400010542
>t0000543_1754	Score: 2.5	PGSC0003DMG402004120|PGSC0003DMT400010541
>t0000543_1754	Score: 2.5	PGSC0003DMG402004120|PGSC0003DMT400010544
>t0000543_1754	Score: 2.5	PGSC0003DMG402004120|PGSC0003DMT400010540
>t0000543_1754	Score: 2.5	PGSC0003DMG402004120|PGSC0003DMT400010543
>t0000543_1754	Score: 2.5	PGSC0003DMG400010045|PGSC0003DMT400026037
>t0000543_1754	Score: 2.5	PGSC0003DMG400014034|PGSC0003DMT400036448
>t0000543_1754	Score: 2.5	PGSC0003DMG400014034|PGSC0003DMT400036446
>t0000543_1754	Score: 2.2	PGSC0003DMG400019241|PGSC0003DMT400049531
>t0000543_1754	Score: 2.2	PGSC0003DMG400019241|PGSC0003DMT400049530
>t0000543_1754	Score: 2.5	PGSC0003DMG400017879|PGSC0003DMT400046074
>t0000543_1754	Score: 2.5	PGSC0003DMG400019487|PGSC0003DMT400050189
>t0000543_1754	Score: 2.2	PGSC0003DMG400037441|PGSC0003DMT400087870
>t0000543_1754	Score: 2.5	PGSC0003DMG400044950|PGSC0003DMT400095379
>t0000543_1754	Score: 2.5	PGSC0003DMG400035146|PGSC0003DMT400085575
>t0000544_1749	Score: 2.5	PGSC0003DMG400000043|PGSC0003DMT400000146
>t0000544_1749	Score: 2.5	PGSC0003DMG400000043|PGSC0003DMT400000148
>t0000544_1749	Score: 2.5	PGSC0003DMG400000043|PGSC0003DMT400000147
>t0000544_1749	Score: 2.0	PGSC0003DMG400000579|PGSC0003DMT400001566
>t0000544_1749	Score: 2.5	PGSC0003DMG400012609|PGSC0003DMT400032834
>t0000544_1749	Score: 2.5	PGSC0003DMG400036958|PGSC0003DMT400087387
>t0000547_1745	Score: 2.5	PGSC0003DMG400000619|PGSC0003DMT400001662
>t0000547_1745	Score: 2.5	PGSC0003DMG400000608|PGSC0003DMT400001638
>t0000547_1745	Score: 2.5	PGSC0003DMG400000608|PGSC0003DMT400001637
>t0000547_1745	Score: 1.5	PGSC0003DMG400006354|PGSC0003DMT400016262
>t0000547_1745	Score: 1.5	PGSC0003DMG400006354|PGSC0003DMT400016261
>t0000547_1745	Score: 1.5	PGSC0003DMG400006354|PGSC0003DMT400016263
>t0000547_1745	Score: 2.5	PGSC0003DMG403004334|PGSC0003DMT400011075
>t0000547_1745	Score: 2.5	PGSC0003DMG402003893|PGSC0003DMT400009940
>t0000547_1745	Score: 2.5	PGSC0003DMG400016442|PGSC0003DMT400042401
>t0000547_1745	Score: 2.5	PGSC0003DMG400023840|PGSC0003DMT400061231
>t0000547_1745	Score: 2.5	PGSC0003DMG400027212|PGSC0003DMT400069975
>t0000547_1745	Score: 2.5	PGSC0003DMG400029683|PGSC0003DMT400076348
>t0000547_1745	Score: 2.5	PGSC0003DMG402025462|PGSC0003DMT400065474
>t0000547_1745	Score: 2.5	PGSC0003DMG400027212|PGSC0003DMT400069977
>t0000547_1745	Score: 2.5	PGSC0003DMG400028671|PGSC0003DMT400073799
>t0000547_1745	Score: 2.5	PGSC0003DMG402025462|PGSC0003DMT400065473
>t0000549_1738	Score: 2.5	PGSC0003DMG400005997|PGSC0003DMT400015371
>t0000549_1738	Score: 2.5	PGSC0003DMG400005997|PGSC0003DMT400015374
>t0000549_1738	Score: 2.5	PGSC0003DMG400009825|PGSC0003DMT400025452
>t0000549_1738	Score: 2.5	PGSC0003DMG400009822|PGSC0003DMT400025446
>t0000549_1738	Score: 2.5	PGSC0003DMG402012803|PGSC0003DMT400033335
>t0000549_1738	Score: 2.5	PGSC0003DMG400010388|PGSC0003DMT400026938
>t0000549_1738	Score: 2.5	PGSC0003DMG400010388|PGSC0003DMT400026937
>t0000549_1738	Score: 2.0	PGSC0003DMG400014268|PGSC0003DMT400037019
>t0000549_1738	Score: 2.5	PGSC0003DMG402012803|PGSC0003DMT400033336
>t0000549_1738	Score: 2.5	PGSC0003DMG400009698|PGSC0003DMT400025104
>t0000549_1738	Score: 2.5	PGSC0003DMG400014289|PGSC0003DMT400037075
>t0000549_1738	Score: 2.5	PGSC0003DMG400026465|PGSC0003DMT400068051
>t0000549_1738	Score: 2.5	PGSC0003DMG400026531|PGSC0003DMT400068252
>t0000549_1738	Score: 2.5	PGSC0003DMG400037663|PGSC0003DMT400088092
>t0000549_1738	Score: 2.5	PGSC0003DMG400040613|PGSC0003DMT400091042
>t0000549_1738	Score: 2.5	PGSC0003DMG400032493|PGSC0003DMT400082351
>t0000552_1729	Score: 2.5	PGSC0003DMG400016997|PGSC0003DMT400043798
>t0000552_1729	Score: 2.5	PGSC0003DMG400017254|PGSC0003DMT400044455
>t0000552_1729	Score: 2.5	PGSC0003DMG400034363|PGSC0003DMT400084792
>t0000552_1729	Score: 2.5	PGSC0003DMG400035551|PGSC0003DMT400085980
>t0000553_1728	Score: 2.2	PGSC0003DMG400007914|PGSC0003DMT400020479
>t0000553_1728	Score: 2.5	PGSC0003DMG400021863|PGSC0003DMT400056268
>t0000553_1728	Score: 2.5	PGSC0003DMG400022606|PGSC0003DMT400058222
>t0000553_1728	Score: 2.5	PGSC0003DMG400022606|PGSC0003DMT400058221
>t0000553_1728	Score: 2.5	PGSC0003DMG400022606|PGSC0003DMT400058220
>t0000554_1727	Score: 2.5	PGSC0003DMG400001838|PGSC0003DMT400004637
>t0000554_1727	Score: 2.5	PGSC0003DMG400001838|PGSC0003DMT400004636
>t0000554_1727	Score: 2.5	PGSC0003DMG400020260|PGSC0003DMT400052231
>t0000554_1727	Score: 2.5	PGSC0003DMG400020260|PGSC0003DMT400052232
>t0000559_1718	Score: 2.5	PGSC0003DMG400021390|PGSC0003DMT400055122
>t0000559_1718	Score: 2.5	PGSC0003DMG400031412|PGSC0003DMT400080661
>t0000559_1718	Score: 1.8	PGSC0003DMG400032456|PGSC0003DMT400082307
>t0000560_1716	Score: 2.5	PGSC0003DMG400038499|PGSC0003DMT400088928
>t0000561_1714	Score: 2.5	PGSC0003DMG400004853|PGSC0003DMT400012383
>t0000561_1714	Score: 2.2	PGSC0003DMG400016611|PGSC0003DMT400042807
>t0000561_1714	Score: 2.5	PGSC0003DMG400028711|PGSC0003DMT400073888
>t0000561_1714	Score: 2.5	PGSC0003DMG400023962|PGSC0003DMT400061560
>t0000562_1712	Score: 2.2	PGSC0003DMG400022931|PGSC0003DMT400059038
>t0000566_1699	Score: 2.5	PGSC0003DMG400024028|PGSC0003DMT400061735
>t0000567_1695	Score: 2.5	PGSC0003DMG400007869|PGSC0003DMT400020346
>t0000567_1695	Score: 2.5	PGSC0003DMG402007871|PGSC0003DMT400020354
>t0000567_1695	Score: 2.5	PGSC0003DMG401007871|PGSC0003DMT400020350
>t0000567_1695	Score: 2.5	PGSC0003DMG401007871|PGSC0003DMT400020357
>t0000567_1695	Score: 2.5	PGSC0003DMG402007871|PGSC0003DMT400020353
>t0000567_1695	Score: 2.5	PGSC0003DMG401007871|PGSC0003DMT400020356
>t0000567_1695	Score: 2.5	PGSC0003DMG401007871|PGSC0003DMT400020355
>t0000567_1695	Score: 2.5	PGSC0003DMG400007869|PGSC0003DMT400020345
>t0000567_1695	Score: 2.5	PGSC0003DMG400007867|PGSC0003DMT400020342
>t0000567_1695	Score: 2.5	PGSC0003DMG400016176|PGSC0003DMT400041718
>t0000567_1695	Score: 2.5	PGSC0003DMG400024643|PGSC0003DMT400063350
>t0000567_1695	Score: 2.5	PGSC0003DMG400024643|PGSC0003DMT400063349
>t0000567_1695	Score: 2.5	PGSC0003DMG400024643|PGSC0003DMT400063351
>t0000567_1695	Score: 2.5	PGSC0003DMG400025132|PGSC0003DMT400064701
>t0000567_1695	Score: 2.5	PGSC0003DMG400025132|PGSC0003DMT400064702
>t0000568_1694	Score: 2.5	PGSC0003DMG400003866|PGSC0003DMT400009860
>t0000568_1694	Score: 2.5	PGSC0003DMG400007624|PGSC0003DMT400019731
>t0000568_1694	Score: 2.5	PGSC0003DMG400007624|PGSC0003DMT400019732
>t0000568_1694	Score: 2.2	PGSC0003DMG400011576|PGSC0003DMT400030268
>t0000568_1694	Score: 2.2	PGSC0003DMG400011576|PGSC0003DMT400030269
>t0000568_1694	Score: 2.2	PGSC0003DMG402022197|PGSC0003DMT400057137
>t0000568_1694	Score: 2.2	PGSC0003DMG402022197|PGSC0003DMT400057138
>t0000568_1694	Score: 2.2	PGSC0003DMG402022197|PGSC0003DMT400057140
>t0000568_1694	Score: 2.2	PGSC0003DMG402022197|PGSC0003DMT400057139
>t0000568_1694	Score: 2.2	PGSC0003DMG400018938|PGSC0003DMT400048728
>t0000568_1694	Score: 2.5	PGSC0003DMG400043695|PGSC0003DMT400094124
>t0000570_1689	Score: 2.0	PGSC0003DMG400013090|PGSC0003DMT400034059
>t0000574_1680	Score: 2.5	PGSC0003DMG400013016|PGSC0003DMT400033876
>t0000574_1680	Score: 2.5	PGSC0003DMG400013016|PGSC0003DMT400033873
>t0000574_1680	Score: 2.5	PGSC0003DMG400013016|PGSC0003DMT400033875
>t0000574_1680	Score: 2.5	PGSC0003DMG400013016|PGSC0003DMT400033874
>t0000574_1680	Score: 2.5	PGSC0003DMG400016928|PGSC0003DMT400043595
>t0000574_1680	Score: 1.8	PGSC0003DMG400045817|PGSC0003DMT400096246
>t0000574_1680	Score: 2.0	PGSC0003DMG400035667|PGSC0003DMT400086096
>t0000574_1680	Score: 2.5	PGSC0003DMG400042258|PGSC0003DMT400092687
>t0000578_1674	Score: 2.5	PGSC0003DMG400021226|PGSC0003DMT400054683
>t0000578_1674	Score: 2.5	PGSC0003DMG400023793|PGSC0003DMT400061148
>t0000582_1671	Score: 2.5	PGSC0003DMG400001905|PGSC0003DMT400004792
>t0000582_1671	Score: 2.0	PGSC0003DMG400006851|PGSC0003DMT400017657
>t0000582_1671	Score: 1.5	PGSC0003DMG400009096|PGSC0003DMT400023490
>t0000582_1671	Score: 1.5	PGSC0003DMG400009096|PGSC0003DMT400023489
>t0000582_1671	Score: 2.5	PGSC0003DMG400046120|PGSC0003DMT400096549
>t0000582_1671	Score: 1.8	PGSC0003DMG400041587|PGSC0003DMT400092016
>t0000584_1666	Score: 2.5	PGSC0003DMG400018640|PGSC0003DMT400047968
>t0000589_1656	Score: 2.5	PGSC0003DMG400009078|PGSC0003DMT400023448
>t0000589_1656	Score: 2.5	PGSC0003DMG402016226|PGSC0003DMT400041818
>t0000590_1651	Score: 2.2	PGSC0003DMG400009172|PGSC0003DMT400023712
>t0000590_1651	Score: 2.5	PGSC0003DMG400015829|PGSC0003DMT400040923
>t0000590_1651	Score: 1.5	PGSC0003DMG400026325|PGSC0003DMT400067688
>t0000590_1651	Score: 2.5	PGSC0003DMG400037007|PGSC0003DMT400087436
>t0000592_1644	Score: 2.5	PGSC0003DMG400001536|PGSC0003DMT400003894
>t0000592_1644	Score: 2.5	PGSC0003DMG401008996|PGSC0003DMT400023233
>t0000592_1644	Score: 2.5	PGSC0003DMG400027555|PGSC0003DMT400070851
>t0000592_1644	Score: 2.2	PGSC0003DMG400025665|PGSC0003DMT400065940
>t0000592_1644	Score: 2.5	PGSC0003DMG400027555|PGSC0003DMT400070850
>t0000593_1643	Score: 2.5	PGSC0003DMG400015189|PGSC0003DMT400039280
>t0000593_1643	Score: 2.5	PGSC0003DMG400023440|PGSC0003DMT400060262
>t0000593_1643	Score: 2.5	PGSC0003DMG400039181|PGSC0003DMT400089610
>t0000599_1618	Score: 2.5	PGSC0003DMG400000821|PGSC0003DMT400002148
>t0000599_1618	Score: 2.5	PGSC0003DMG400001631|PGSC0003DMT400004126
>t0000599_1618	Score: 2.5	PGSC0003DMG400012182|PGSC0003DMT400031756
>t0000599_1618	Score: 2.5	PGSC0003DMG400014155|PGSC0003DMT400036703
>t0000599_1618	Score: 2.5	PGSC0003DMG400012182|PGSC0003DMT400031757
>t0000599_1618	Score: 2.5	PGSC0003DMG400008087|PGSC0003DMT400020887
>t0000599_1618	Score: 2.5	PGSC0003DMG400012182|PGSC0003DMT400031759
>t0000599_1618	Score: 2.5	PGSC0003DMG400014155|PGSC0003DMT400036704
>t0000599_1618	Score: 2.5	PGSC0003DMG400012182|PGSC0003DMT400031755
>t0000599_1618	Score: 2.5	PGSC0003DMG400012182|PGSC0003DMT400031758
>t0000599_1618	Score: 1.5	PGSC0003DMG400029546|PGSC0003DMT400075962
>t0000599_1618	Score: 2.5	PGSC0003DMG400030259|PGSC0003DMT400077787
>t0000599_1618	Score: 2.5	PGSC0003DMG400023935|PGSC0003DMT400061507
>t0000599_1618	Score: 2.5	PGSC0003DMG400031005|PGSC0003DMT400079617
>t0000599_1618	Score: 2.5	PGSC0003DMG400046910|PGSC0003DMT400097339
>t0000601_1613	Score: 2.5	PGSC0003DMG400009608|PGSC0003DMT400024853
>t0000601_1613	Score: 2.5	PGSC0003DMG400015467|PGSC0003DMT400039992
>t0000605_1604	Score: 2.5	PGSC0003DMG400028546|PGSC0003DMT400073484
>t0000606_1604	Score: 2.2	PGSC0003DMG400031332|PGSC0003DMT400080476
>t0000607_1604	Score: 2.5	PGSC0003DMG400002614|PGSC0003DMT400006733
>t0000607_1604	Score: 2.5	PGSC0003DMG400013697|PGSC0003DMT400035610
>t0000607_1604	Score: 2.5	PGSC0003DMG400013481|PGSC0003DMT400035055
>t0000607_1604	Score: 2.5	PGSC0003DMG400011005|PGSC0003DMT400028588
>t0000607_1604	Score: 2.5	PGSC0003DMG403015876|PGSC0003DMT400041039
>t0000608_1603	Score: 2.0	PGSC0003DMG400000358|PGSC0003DMT400000956
>t0000608_1603	Score: 2.5	PGSC0003DMG400008377|PGSC0003DMT400021598
>t0000608_1603	Score: 2.5	PGSC0003DMG400018570|PGSC0003DMT400047772
>t0000608_1603	Score: 2.5	PGSC0003DMG400022189|PGSC0003DMT400057117
>t0000608_1603	Score: 2.5	PGSC0003DMG400027409|PGSC0003DMT400070515
>t0000608_1603	Score: 2.5	PGSC0003DMG400026064|PGSC0003DMT400067053
>t0000609_1602	Score: 2.2	PGSC0003DMG400011519|PGSC0003DMT400030016
>t0000609_1602	Score: 2.5	PGSC0003DMG400015127|PGSC0003DMT400039123
>t0000609_1602	Score: 2.2	PGSC0003DMG400029490|PGSC0003DMT400075850
>t0000609_1602	Score: 2.2	PGSC0003DMG400032578|PGSC0003DMT400082501
>t0000610_1602	Score: 2.0	PGSC0003DMG400015121|PGSC0003DMT400039109
>t0000610_1602	Score: 2.0	PGSC0003DMG400007758|PGSC0003DMT400020048
>t0000610_1602	Score: 2.0	PGSC0003DMG400023641|PGSC0003DMT400060788
>t0000610_1602	Score: 2.0	PGSC0003DMG400023587|PGSC0003DMT400060641
>t0000610_1602	Score: 2.0	PGSC0003DMG400023612|PGSC0003DMT400060712
>t0000610_1602	Score: 2.0	PGSC0003DMG400023612|PGSC0003DMT400060713
>t0000610_1602	Score: 2.0	PGSC0003DMG401023640|PGSC0003DMT400060787
>t0000610_1602	Score: 2.0	PGSC0003DMG400023554|PGSC0003DMT400060547
>t0000610_1602	Score: 2.0	PGSC0003DMG400023613|PGSC0003DMT400060715
>t0000611_1599	Score: 2.0	PGSC0003DMG400003401|PGSC0003DMT400008758
>t0000611_1599	Score: 2.5	PGSC0003DMG400021376|PGSC0003DMT400055088
>t0000611_1599	Score: 2.2	PGSC0003DMG400023410|PGSC0003DMT400060184
>t0000611_1599	Score: 2.2	PGSC0003DMG400015538|PGSC0003DMT400040160
>t0000611_1599	Score: 2.2	PGSC0003DMG400015538|PGSC0003DMT400040159
>t0000611_1599	Score: 2.2	PGSC0003DMG400015538|PGSC0003DMT400040161
>t0000611_1599	Score: 2.2	PGSC0003DMG400023410|PGSC0003DMT400060183
>t0000611_1599	Score: 2.5	PGSC0003DMG400046871|PGSC0003DMT400097300
>t0000611_1599	Score: 2.5	PGSC0003DMG400037252|PGSC0003DMT400087681
>t0000611_1599	Score: 2.5	PGSC0003DMG400034643|PGSC0003DMT400085072
>t0000614_1596	Score: 2.5	PGSC0003DMG400009370|PGSC0003DMT400024256
>t0000614_1596	Score: 2.5	PGSC0003DMG400022347|PGSC0003DMT400057534
>t0000614_1596	Score: 2.2	PGSC0003DMG400027188|PGSC0003DMT400069919
>t0000614_1596	Score: 2.5	PGSC0003DMG400027951|PGSC0003DMT400071845
>t0000621_1585	Score: 2.5	PGSC0003DMG400043950|PGSC0003DMT400094379
>t0000621_1585	Score: 2.5	PGSC0003DMG400041770|PGSC0003DMT400092199
>t0000621_1585	Score: 2.5	PGSC0003DMG400043812|PGSC0003DMT400094241
>t0000623_1581	Score: 2.2	PGSC0003DMG400012613|PGSC0003DMT400032841
>t0000623_1581	Score: 2.2	PGSC0003DMG400012613|PGSC0003DMT400032842
>t0000623_1581	Score: 2.0	PGSC0003DMG400007360|PGSC0003DMT400018995
>t0000623_1581	Score: 2.5	PGSC0003DMG400008788|PGSC0003DMT400022664
>t0000623_1581	Score: 2.5	PGSC0003DMG400019834|PGSC0003DMT400051078
>t0000623_1581	Score: 2.5	PGSC0003DMG400019834|PGSC0003DMT400051077
>t0000623_1581	Score: 2.5	PGSC0003DMG400025768|PGSC0003DMT400066221
>t0000624_1579	Score: 2.5	PGSC0003DMG400000933|PGSC0003DMT400002451
>t0000624_1579	Score: 2.2	PGSC0003DMG400001863|PGSC0003DMT400004712
>t0000624_1579	Score: 2.2	PGSC0003DMG400001863|PGSC0003DMT400004710
>t0000624_1579	Score: 2.2	PGSC0003DMG400001863|PGSC0003DMT400004711
>t0000624_1579	Score: 2.2	PGSC0003DMG400006158|PGSC0003DMT400015760
>t0000624_1579	Score: 1.5	PGSC0003DMG401012750|PGSC0003DMT400033203
>t0000624_1579	Score: 2.2	PGSC0003DMG400014225|PGSC0003DMT400036892
>t0000624_1579	Score: 2.2	PGSC0003DMG400014225|PGSC0003DMT400036893
>t0000624_1579	Score: 2.2	PGSC0003DMG400010230|PGSC0003DMT400026503
>t0000624_1579	Score: 2.5	PGSC0003DMG400007488|PGSC0003DMT400019359
>t0000624_1579	Score: 1.8	PGSC0003DMG400023247|PGSC0003DMT400059781
>t0000624_1579	Score: 1.8	PGSC0003DMG400019754|PGSC0003DMT400050853
>t0000624_1579	Score: 1.8	PGSC0003DMG400019754|PGSC0003DMT400050851
>t0000624_1579	Score: 1.8	PGSC0003DMG400023557|PGSC0003DMT400060554
>t0000624_1579	Score: 1.8	PGSC0003DMG400023247|PGSC0003DMT400059780
>t0000624_1579	Score: 1.8	PGSC0003DMG400019754|PGSC0003DMT400050852
>t0000624_1579	Score: 2.5	PGSC0003DMG400031029|PGSC0003DMT400079670
>t0000624_1579	Score: 2.5	PGSC0003DMG400028417|PGSC0003DMT400073068
>t0000624_1579	Score: 2.5	PGSC0003DMG400028417|PGSC0003DMT400073067
>t0000624_1579	Score: 2.5	PGSC0003DMG400031029|PGSC0003DMT400079671
>t0000624_1579	Score: 2.5	PGSC0003DMG400028417|PGSC0003DMT400073069
>t0000626_1575	Score: 2.5	PGSC0003DMG400002499|PGSC0003DMT400006398
>t0000626_1575	Score: 2.5	PGSC0003DMG400002499|PGSC0003DMT400006397
>t0000628_1570	Score: 2.5	PGSC0003DMG400016949|PGSC0003DMT400043645
>t0000628_1570	Score: 2.5	PGSC0003DMG400016948|PGSC0003DMT400043644
>t0000629_1570	Score: 2.5	PGSC0003DMG400029922|PGSC0003DMT400076933
>t0000630_1568	Score: 2.5	PGSC0003DMG400018867|PGSC0003DMT400048567
>t0000630_1568	Score: 2.5	PGSC0003DMG400018858|PGSC0003DMT400048545
>t0000630_1568	Score: 2.5	PGSC0003DMG400018861|PGSC0003DMT400048553
>t0000632_1562	Score: 2.5	PGSC0003DMG400018885|PGSC0003DMT400048610
>t0000634_1562	Score: 2.5	PGSC0003DMG400002159|PGSC0003DMT400005525
>t0000634_1562	Score: 2.0	PGSC0003DMG400011546|PGSC0003DMT400030163
>t0000634_1562	Score: 2.0	PGSC0003DMG400011546|PGSC0003DMT400030164
>t0000634_1562	Score: 2.0	PGSC0003DMG400013900|PGSC0003DMT400036091
>t0000635_1561	Score: 2.0	PGSC0003DMG400003352|PGSC0003DMT400008650
>t0000635_1561	Score: 2.5	PGSC0003DMG400010407|PGSC0003DMT400026982
>t0000635_1561	Score: 2.5	PGSC0003DMG400012758|PGSC0003DMT400033222
>t0000635_1561	Score: 2.5	PGSC0003DMG400027586|PGSC0003DMT400070945
>t0000635_1561	Score: 2.5	PGSC0003DMG400031198|PGSC0003DMT400080135
>t0000637_1558	Score: 2.0	PGSC0003DMG400019735|PGSC0003DMT400050811
>t0000637_1558	Score: 2.5	PGSC0003DMG400033073|PGSC0003DMT400083142
>t0000638_1555	Score: 1.8	PGSC0003DMG401023504|PGSC0003DMT400060434
>t0000638_1555	Score: 1.8	PGSC0003DMG401023504|PGSC0003DMT400060432
>t0000638_1555	Score: 1.8	PGSC0003DMG401023504|PGSC0003DMT400060433
>t0000638_1555	Score: 2.5	PGSC0003DMG400029946|PGSC0003DMT400076995
>t0000638_1555	Score: 2.5	PGSC0003DMG400043280|PGSC0003DMT400093709
>t0000639_1553	Score: 2.2	PGSC0003DMG400000929|PGSC0003DMT400002441
>t0000639_1553	Score: 2.5	PGSC0003DMG400001896|PGSC0003DMT400004779
>t0000639_1553	Score: 2.5	PGSC0003DMG400001896|PGSC0003DMT400004781
>t0000639_1553	Score: 2.5	PGSC0003DMG400001896|PGSC0003DMT400004780
>t0000639_1553	Score: 2.5	PGSC0003DMG400010265|PGSC0003DMT400026580
>t0000639_1553	Score: 2.5	PGSC0003DMG400010265|PGSC0003DMT400026581
>t0000639_1553	Score: 2.5	PGSC0003DMG400020560|PGSC0003DMT400052988
>t0000639_1553	Score: 2.5	PGSC0003DMG400020560|PGSC0003DMT400052990
>t0000639_1553	Score: 2.5	PGSC0003DMG400017832|PGSC0003DMT400045963
>t0000639_1553	Score: 2.2	PGSC0003DMG400016460|PGSC0003DMT400042447
>t0000639_1553	Score: 2.5	PGSC0003DMG400020560|PGSC0003DMT400052989
>t0000639_1553	Score: 2.5	PGSC0003DMG400020560|PGSC0003DMT400052991
>t0000639_1553	Score: 2.5	PGSC0003DMG400017832|PGSC0003DMT400045962
>t0000639_1553	Score: 2.2	PGSC0003DMG400016460|PGSC0003DMT400042448
>t0000639_1553	Score: 2.5	PGSC0003DMG401032194|PGSC0003DMT400081997
>t0000639_1553	Score: 2.5	PGSC0003DMG401032194|PGSC0003DMT400081998
>t0000639_1553	Score: 2.0	PGSC0003DMG400040873|PGSC0003DMT400091302
>t0000639_1553	Score: 2.5	PGSC0003DMG400034398|PGSC0003DMT400084827
>t0000640_1552	Score: 2.5	PGSC0003DMG402023454|PGSC0003DMT400060298
>t0000640_1552	Score: 2.5	PGSC0003DMG400022787|PGSC0003DMT400058656
>t0000640_1552	Score: 2.5	PGSC0003DMG402023454|PGSC0003DMT400060300
>t0000640_1552	Score: 2.5	PGSC0003DMG402023454|PGSC0003DMT400060299
>t0000640_1552	Score: 2.5	PGSC0003DMG402023454|PGSC0003DMT400060301
>t0000640_1552	Score: 2.5	PGSC0003DMG400022787|PGSC0003DMT400058657
>t0000640_1552	Score: 2.5	PGSC0003DMG400026021|PGSC0003DMT400066940
>t0000642_1549	Score: 2.5	PGSC0003DMG402000517|PGSC0003DMT400001392
>t0000642_1549	Score: 2.5	PGSC0003DMG400002757|PGSC0003DMT400007127
>t0000642_1549	Score: 2.0	PGSC0003DMG402002917|PGSC0003DMT400007560
>t0000642_1549	Score: 2.5	PGSC0003DMG401023161|PGSC0003DMT400059605
>t0000642_1549	Score: 2.5	PGSC0003DMG400023814|PGSC0003DMT400061181
>t0000642_1549	Score: 2.5	PGSC0003DMG400035643|PGSC0003DMT400086072
>t0000642_1549	Score: 2.5	PGSC0003DMG400042883|PGSC0003DMT400093312
>t0000642_1549	Score: 2.5	PGSC0003DMG400035055|PGSC0003DMT400085484
>t0000643_1538	Score: 2.5	PGSC0003DMG400001833|PGSC0003DMT400004624
>t0000643_1538	Score: 2.0	PGSC0003DMG402005194|PGSC0003DMT400013313
>t0000643_1538	Score: 2.2	PGSC0003DMG400035317|PGSC0003DMT400085746
>t0000647_1532	Score: 2.5	PGSC0003DMG400029638|PGSC0003DMT400076237
>t0000647_1532	Score: 2.5	PGSC0003DMG400029638|PGSC0003DMT400076241
>t0000647_1532	Score: 2.5	PGSC0003DMG400031814|PGSC0003DMT400081385
>t0000647_1532	Score: 2.5	PGSC0003DMG400029638|PGSC0003DMT400076239
>t0000647_1532	Score: 2.5	PGSC0003DMG400029638|PGSC0003DMT400076240
>t0000647_1532	Score: 2.5	PGSC0003DMG400029638|PGSC0003DMT400076238
>t0000649_1526	Score: 2.5	PGSC0003DMG400005717|PGSC0003DMT400014620
>t0000649_1526	Score: 2.5	PGSC0003DMG400029767|PGSC0003DMT400076561
>t0000649_1526	Score: 2.5	PGSC0003DMG400029766|PGSC0003DMT400076558
>t0000649_1526	Score: 2.5	PGSC0003DMG400029768|PGSC0003DMT400076565
>t0000652_1523	Score: 2.5	PGSC0003DMG400015064|PGSC0003DMT400038942
>t0000652_1523	Score: 2.5	PGSC0003DMG400018102|PGSC0003DMT400046621
>t0000652_1523	Score: 2.5	PGSC0003DMG400020691|PGSC0003DMT400053314
>t0000654_1521	Score: 2.5	PGSC0003DMG400011419|PGSC0003DMT400029693
>t0000654_1521	Score: 1.8	PGSC0003DMG400012762|PGSC0003DMT400033234
>t0000654_1521	Score: 2.5	PGSC0003DMG400011419|PGSC0003DMT400029692
>t0000654_1521	Score: 2.0	PGSC0003DMG400021628|PGSC0003DMT400055711
>t0000654_1521	Score: 2.5	PGSC0003DMG400028473|PGSC0003DMT400073277
>t0000656_1518	Score: 2.5	PGSC0003DMG400000713|PGSC0003DMT400001894
>t0000656_1518	Score: 2.5	PGSC0003DMG400000713|PGSC0003DMT400001893
>t0000656_1518	Score: 2.5	PGSC0003DMG401020463|PGSC0003DMT400052723
>t0000659_1504	Score: 2.5	PGSC0003DMG400015702|PGSC0003DMT400040606
>t0000659_1504	Score: 2.0	PGSC0003DMG400021591|PGSC0003DMT400055593
>t0000659_1504	Score: 2.5	PGSC0003DMG400017615|PGSC0003DMT400045398
>t0000660_1501	Score: 2.5	PGSC0003DMG400003143|PGSC0003DMT400008144
>t0000660_1501	Score: 2.5	PGSC0003DMG400003143|PGSC0003DMT400008145
>t0000660_1501	Score: 2.5	PGSC0003DMG400003143|PGSC0003DMT400008143
>t0000660_1501	Score: 2.0	PGSC0003DMG400005539|PGSC0003DMT400014122
>t0000660_1501	Score: 2.5	PGSC0003DMG400005381|PGSC0003DMT400013749
>t0000660_1501	Score: 2.0	PGSC0003DMG400004727|PGSC0003DMT400012062
>t0000660_1501	Score: 2.0	PGSC0003DMG400005538|PGSC0003DMT400014121
>t0000660_1501	Score: 2.0	PGSC0003DMG400011686|PGSC0003DMT400030514
>t0000660_1501	Score: 2.0	PGSC0003DMG400011694|PGSC0003DMT400030538
>t0000660_1501	Score: 2.5	PGSC0003DMG400009026|PGSC0003DMT400023304
>t0000660_1501	Score: 2.0	PGSC0003DMG400011685|PGSC0003DMT400030513
>t0000660_1501	Score: 2.5	PGSC0003DMG400013383|PGSC0003DMT400034819
>t0000660_1501	Score: 2.0	PGSC0003DMG400011686|PGSC0003DMT400030515
>t0000660_1501	Score: 2.0	PGSC0003DMG400011694|PGSC0003DMT400030539
>t0000660_1501	Score: 2.5	PGSC0003DMG400008572|PGSC0003DMT400022099
>t0000660_1501	Score: 2.5	PGSC0003DMG400026601|PGSC0003DMT400068406
>t0000660_1501	Score: 2.5	PGSC0003DMG400031084|PGSC0003DMT400079823
>t0000660_1501	Score: 2.0	PGSC0003DMG400037643|PGSC0003DMT400088072
>t0000660_1501	Score: 2.5	PGSC0003DMG400032507|PGSC0003DMT400082381
>t0000662_1499	Score: 2.5	PGSC0003DMG400006056|PGSC0003DMT400015512
>t0000662_1499	Score: 2.5	PGSC0003DMG400006056|PGSC0003DMT400015509
>t0000662_1499	Score: 2.5	PGSC0003DMG400006056|PGSC0003DMT400015514
>t0000662_1499	Score: 2.5	PGSC0003DMG400006056|PGSC0003DMT400015510
>t0000662_1499	Score: 2.5	PGSC0003DMG400014764|PGSC0003DMT400038271
>t0000662_1499	Score: 2.5	PGSC0003DMG400020619|PGSC0003DMT400053143
>t0000662_1499	Score: 2.5	PGSC0003DMG400020619|PGSC0003DMT400053142
>t0000662_1499	Score: 2.5	PGSC0003DMG400020619|PGSC0003DMT400053144
>t0000662_1499	Score: 2.5	PGSC0003DMG400028264|PGSC0003DMT400072637
>t0000662_1499	Score: 2.5	PGSC0003DMG400026524|PGSC0003DMT400068224
>t0000662_1499	Score: 2.5	PGSC0003DMG400026524|PGSC0003DMT400068226
>t0000662_1499	Score: 2.5	PGSC0003DMG400024890|PGSC0003DMT400064038
>t0000662_1499	Score: 2.5	PGSC0003DMG400026524|PGSC0003DMT400068225
>t0000662_1499	Score: 2.5	PGSC0003DMG400036254|PGSC0003DMT400086683
>t0000664_1492	Score: 2.5	PGSC0003DMG400007237|PGSC0003DMT400018683
>t0000664_1492	Score: 2.5	PGSC0003DMG400007237|PGSC0003DMT400018684
>t0000664_1492	Score: 2.5	PGSC0003DMG400005644|PGSC0003DMT400014390
>t0000664_1492	Score: 2.5	PGSC0003DMG400007237|PGSC0003DMT400018681
>t0000664_1492	Score: 2.5	PGSC0003DMG400007237|PGSC0003DMT400018682
>t0000664_1492	Score: 2.5	PGSC0003DMG400015671|PGSC0003DMT400040474
>t0000666_1481	Score: 2.2	PGSC0003DMG400008639|PGSC0003DMT400022265
>t0000666_1481	Score: 2.2	PGSC0003DMG400008639|PGSC0003DMT400022266
>t0000666_1481	Score: 2.5	PGSC0003DMG400022261|PGSC0003DMT400057329
>t0000666_1481	Score: 2.5	PGSC0003DMG400020360|PGSC0003DMT400052459
>t0000666_1481	Score: 2.5	PGSC0003DMG400020360|PGSC0003DMT400052458
>t0000666_1481	Score: 2.5	PGSC0003DMG400020360|PGSC0003DMT400052460
>t0000666_1481	Score: 2.2	PGSC0003DMG400030055|PGSC0003DMT400077263
>t0000666_1481	Score: 2.5	PGSC0003DMG400045815|PGSC0003DMT400096244
>t0000667_1476	Score: 2.5	PGSC0003DMG400002038|PGSC0003DMT400005156
>t0000667_1476	Score: 2.5	PGSC0003DMG400002038|PGSC0003DMT400005158
>t0000667_1476	Score: 2.5	PGSC0003DMG402029598|PGSC0003DMT400076119
>t0000671_1467	Score: 2.0	PGSC0003DMG400000335|PGSC0003DMT400000883
>t0000671_1467	Score: 2.0	PGSC0003DMG400002012|PGSC0003DMT400005084
>t0000671_1467	Score: 2.5	PGSC0003DMG400005408|PGSC0003DMT400013829
>t0000671_1467	Score: 2.2	PGSC0003DMG400007177|PGSC0003DMT400018492
>t0000671_1467	Score: 2.5	PGSC0003DMG400005408|PGSC0003DMT400013828
>t0000671_1467	Score: 2.5	PGSC0003DMG400008203|PGSC0003DMT400021182
>t0000671_1467	Score: 2.5	PGSC0003DMG400008203|PGSC0003DMT400021183
>t0000671_1467	Score: 2.5	PGSC0003DMG402016888|PGSC0003DMT400043500
>t0000671_1467	Score: 2.5	PGSC0003DMG401018599|PGSC0003DMT400047855
>t0000671_1467	Score: 2.5	PGSC0003DMG401018599|PGSC0003DMT400047851
>t0000671_1467	Score: 2.5	PGSC0003DMG400024848|PGSC0003DMT400063935
>t0000671_1467	Score: 2.0	PGSC0003DMG400025888|PGSC0003DMT400066601
>t0000671_1467	Score: 2.0	PGSC0003DMG400027022|PGSC0003DMT400069507
>t0000671_1467	Score: 2.0	PGSC0003DMG400026154|PGSC0003DMT400067259
>t0000671_1467	Score: 2.0	PGSC0003DMG400025888|PGSC0003DMT400066599
>t0000671_1467	Score: 2.5	PGSC0003DMG400031173|PGSC0003DMT400080060
>t0000671_1467	Score: 2.0	PGSC0003DMG400025888|PGSC0003DMT400066602
>t0000671_1467	Score: 2.2	PGSC0003DMG400025310|PGSC0003DMT400065114
>t0000671_1467	Score: 2.5	PGSC0003DMG400027019|PGSC0003DMT400069500
>t0000671_1467	Score: 2.0	PGSC0003DMG400025888|PGSC0003DMT400066600
>t0000671_1467	Score: 2.2	PGSC0003DMG400025310|PGSC0003DMT400065112
>t0000671_1467	Score: 2.0	PGSC0003DMG400033043|PGSC0003DMT400083076
>t0000673_1460	Score: 2.2	PGSC0003DMG400011910|PGSC0003DMT400031087
>t0000673_1460	Score: 2.5	PGSC0003DMG400022833|PGSC0003DMT400058773
>t0000673_1460	Score: 2.5	PGSC0003DMG400022833|PGSC0003DMT400058775
>t0000673_1460	Score: 2.0	PGSC0003DMG400027973|PGSC0003DMT400071901
>t0000673_1460	Score: 2.5	PGSC0003DMG400030407|PGSC0003DMT400078167
>t0000673_1460	Score: 2.5	PGSC0003DMG400027651|PGSC0003DMT400071109
>t0000673_1460	Score: 2.5	PGSC0003DMG400027596|PGSC0003DMT400070963
>t0000674_1458	Score: 2.5	PGSC0003DMG400003245|PGSC0003DMT400008406
>t0000674_1458	Score: 2.5	PGSC0003DMG400037833|PGSC0003DMT400088262
>t0000675_1457	Score: 2.5	PGSC0003DMG400003078|PGSC0003DMT400007960
>t0000675_1457	Score: 2.5	PGSC0003DMG400012213|PGSC0003DMT400031836
>t0000675_1457	Score: 2.5	PGSC0003DMG400012213|PGSC0003DMT400031837
>t0000676_1457	Score: 2.0	PGSC0003DMG400006941|PGSC0003DMT400017874
>t0000676_1457	Score: 2.0	PGSC0003DMG400006941|PGSC0003DMT400017875
>t0000676_1457	Score: 2.5	PGSC0003DMG400009159|PGSC0003DMT400023675
>t0000676_1457	Score: 2.5	PGSC0003DMG400009159|PGSC0003DMT400023678
>t0000676_1457	Score: 2.5	PGSC0003DMG400015889|PGSC0003DMT400041064
>t0000678_1454	Score: 2.2	PGSC0003DMG400005970|PGSC0003DMT400015308
>t0000678_1454	Score: 2.5	PGSC0003DMG400011168|PGSC0003DMT400029025
>t0000678_1454	Score: 2.5	PGSC0003DMG400011168|PGSC0003DMT400029026
>t0000678_1454	Score: 2.5	PGSC0003DMG400008711|PGSC0003DMT400022474
>t0000678_1454	Score: 1.5	PGSC0003DMG400024297|PGSC0003DMT400062431
>t0000678_1454	Score: 2.5	PGSC0003DMG400028684|PGSC0003DMT400073830
>t0000679_1449	Score: 2.5	PGSC0003DMG400043927|PGSC0003DMT400094356
>t0000683_1445	Score: 2.5	PGSC0003DMG400019626|PGSC0003DMT400050505
>t0000683_1445	Score: 2.5	PGSC0003DMG400019626|PGSC0003DMT400050502
>t0000683_1445	Score: 2.5	PGSC0003DMG400019626|PGSC0003DMT400050503
>t0000683_1445	Score: 2.2	PGSC0003DMG402029274|PGSC0003DMT400075267
>t0000684_1444	Score: 2.5	PGSC0003DMG400014382|PGSC0003DMT400037280
>t0000684_1444	Score: 2.5	PGSC0003DMG400009602|PGSC0003DMT400024840
>t0000684_1444	Score: 2.5	PGSC0003DMG402013561|PGSC0003DMT400035288
>t0000684_1444	Score: 2.0	PGSC0003DMG400009075|PGSC0003DMT400023440
>t0000684_1444	Score: 2.0	PGSC0003DMG400009075|PGSC0003DMT400023439
>t0000684_1444	Score: 2.5	PGSC0003DMG400009602|PGSC0003DMT400024838
>t0000684_1444	Score: 2.5	PGSC0003DMG400009602|PGSC0003DMT400024841
>t0000684_1444	Score: 2.0	PGSC0003DMG400018770|PGSC0003DMT400048307
>t0000685_1442	Score: 2.2	PGSC0003DMG400027374|PGSC0003DMT400070407
>t0000686_1440	Score: 2.5	PGSC0003DMG400001393|PGSC0003DMT400003530
>t0000686_1440	Score: 2.5	PGSC0003DMG400001393|PGSC0003DMT400003532
>t0000686_1440	Score: 2.5	PGSC0003DMG400001393|PGSC0003DMT400003531
>t0000686_1440	Score: 2.5	PGSC0003DMG400010065|PGSC0003DMT400026091
>t0000686_1440	Score: 2.5	PGSC0003DMG400010065|PGSC0003DMT400026093
>t0000686_1440	Score: 2.5	PGSC0003DMG400021993|PGSC0003DMT400056565
>t0000686_1440	Score: 2.2	PGSC0003DMG400022445|PGSC0003DMT400057816
>t0000686_1440	Score: 2.5	PGSC0003DMG400026199|PGSC0003DMT400067404
>t0000686_1440	Score: 2.5	PGSC0003DMG400026199|PGSC0003DMT400067403
>t0000688_1438	Score: 2.2	PGSC0003DMG400019812|PGSC0003DMT400051028
>t0000690_1433	Score: 2.5	PGSC0003DMG400007911|PGSC0003DMT400020471
>t0000690_1433	Score: 2.5	PGSC0003DMG400035200|PGSC0003DMT400085629
>t0000690_1433	Score: 2.0	PGSC0003DMG400037423|PGSC0003DMT400087852
>t0000691_1432	Score: 1.8	PGSC0003DMG400022873|PGSC0003DMT400058874
>t0000691_1432	Score: 2.5	PGSC0003DMG400029764|PGSC0003DMT400076552
>t0000692_1432	Score: 2.0	PGSC0003DMG400009915|PGSC0003DMT400025679
>t0000692_1432	Score: 2.0	PGSC0003DMG400009915|PGSC0003DMT400025678
>t0000692_1432	Score: 2.0	PGSC0003DMG400009915|PGSC0003DMT400025680
>t0000694_1428	Score: 2.5	PGSC0003DMG400010041|PGSC0003DMT400026020
>t0000694_1428	Score: 2.5	PGSC0003DMG400010041|PGSC0003DMT400026022
>t0000694_1428	Score: 2.5	PGSC0003DMG400010041|PGSC0003DMT400026021
>t0000695_1427	Score: 2.5	PGSC0003DMG400006168|PGSC0003DMT400015780
>t0000695_1427	Score: 2.5	PGSC0003DMG400006168|PGSC0003DMT400015781
>t0000695_1427	Score: 2.5	PGSC0003DMG400024322|PGSC0003DMT400062495
>t0000695_1427	Score: 2.5	PGSC0003DMG400024322|PGSC0003DMT400062497
>t0000698_1424	Score: 2.2	PGSC0003DMG400000869|PGSC0003DMT400002273
>t0000698_1424	Score: 2.5	PGSC0003DMG400013216|PGSC0003DMT400034373
>t0000698_1424	Score: 2.5	PGSC0003DMG400015898|PGSC0003DMT400041081
>t0000698_1424	Score: 2.5	PGSC0003DMG400030892|PGSC0003DMT400079359
>t0000698_1424	Score: 2.5	PGSC0003DMG400038229|PGSC0003DMT400088658
>t0000700_1419	Score: 2.2	PGSC0003DMG400017337|PGSC0003DMT400044688
>t0000700_1419	Score: 2.5	PGSC0003DMG400022574|PGSC0003DMT400058159
>t0000700_1419	Score: 2.5	PGSC0003DMG400015904|PGSC0003DMT400041092
>t0000701_1418	Score: 2.5	PGSC0003DMG400009830|PGSC0003DMT400025464
>t0000701_1418	Score: 2.5	PGSC0003DMG400012289|PGSC0003DMT400032029
>t0000701_1418	Score: 2.5	PGSC0003DMG400020870|PGSC0003DMT400053796
>t0000701_1418	Score: 2.5	PGSC0003DMG401031196|PGSC0003DMT400080127
>t0000701_1418	Score: 2.5	PGSC0003DMG400029637|PGSC0003DMT400076236
>t0000701_1418	Score: 2.5	PGSC0003DMG401031196|PGSC0003DMT400080128
>t0000702_1417	Score: 2.2	PGSC0003DMG400001632|PGSC0003DMT400004129
>t0000702_1417	Score: 2.5	PGSC0003DMG400007010|PGSC0003DMT400018046
>t0000702_1417	Score: 2.5	PGSC0003DMG400014914|PGSC0003DMT400038606
>t0000702_1417	Score: 2.5	PGSC0003DMG400011415|PGSC0003DMT400029685
>t0000702_1417	Score: 2.5	PGSC0003DMG400014914|PGSC0003DMT400038607
>t0000702_1417	Score: 2.5	PGSC0003DMG400022655|PGSC0003DMT400058330
>t0000702_1417	Score: 2.5	PGSC0003DMG400022655|PGSC0003DMT400058331
>t0000702_1417	Score: 2.5	PGSC0003DMG400022655|PGSC0003DMT400058329
>t0000703_1414	Score: 2.5	PGSC0003DMG400002433|PGSC0003DMT400006240
>t0000703_1414	Score: 2.5	PGSC0003DMG401007575|PGSC0003DMT400019599
>t0000703_1414	Score: 2.5	PGSC0003DMG401007575|PGSC0003DMT400019594
>t0000703_1414	Score: 2.5	PGSC0003DMG401007575|PGSC0003DMT400019597
>t0000703_1414	Score: 2.5	PGSC0003DMG400013520|PGSC0003DMT400035179
>t0000703_1414	Score: 2.5	PGSC0003DMG401007575|PGSC0003DMT400019595
>t0000703_1414	Score: 2.5	PGSC0003DMG401007575|PGSC0003DMT400019596
>t0000703_1414	Score: 2.5	PGSC0003DMG400013520|PGSC0003DMT400035180
>t0000703_1414	Score: 2.5	PGSC0003DMG401007575|PGSC0003DMT400019593
>t0000703_1414	Score: 2.5	PGSC0003DMG401007575|PGSC0003DMT400019600
>t0000703_1414	Score: 2.5	PGSC0003DMG401007575|PGSC0003DMT400019598
>t0000703_1414	Score: 2.5	PGSC0003DMG400017237|PGSC0003DMT400044398
>t0000703_1414	Score: 1.5	PGSC0003DMG400023382|PGSC0003DMT400060106
>t0000703_1414	Score: 2.5	PGSC0003DMG403017241|PGSC0003DMT400044423
>t0000703_1414	Score: 2.5	PGSC0003DMG400017238|PGSC0003DMT400044399
>t0000703_1414	Score: 2.5	PGSC0003DMG400017237|PGSC0003DMT400044397
>t0000703_1414	Score: 2.0	PGSC0003DMG400027451|PGSC0003DMT400070618
>t0000703_1414	Score: 2.2	PGSC0003DMG400029167|PGSC0003DMT400074995
>t0000703_1414	Score: 2.5	PGSC0003DMG400028100|PGSC0003DMT400072213
>t0000703_1414	Score: 2.5	PGSC0003DMG400030853|PGSC0003DMT400079266
>t0000703_1414	Score: 1.2	PGSC0003DMG400026285|PGSC0003DMT400067608
>t0000703_1414	Score: 2.2	PGSC0003DMG400029167|PGSC0003DMT400074994
[truncated: 15,510 more rows]
